# Supplementary material for: Identification of genetic loci associated with higher resistance to pancreas disease (PD) in Atlantic salmon (Salmo salar L.)
Source: BMC Genomics. 2020 Jun 3;21:388. doi: 10.1186/s12864-020-06788-4 (PMC7268189; doi:10.1186/s12864-020-06788-4)
Supplement: Supplementary file 2 — Additional file 2: Supplementary Table 1. Differentially expressed genes between the moribund animals at 11 dpi (sample_1) and animals that survived the challenge (sample_2). Supplementary Table 2. Functional enrichment analysis of differentially expressed genes between the moribund animals at 11 dpi and animals that survived the challenge. [file 12864_2020_6788_MOESM2_ESM.xlsx]

## Sheet: Supplementary_Table_1
Supplementary Table 1. Differentially expressed genes between the moribund animals at 11 dpi (sample_1) and animals that survived the challenge (sample_2).
	gene_ID	chromosome	gene_Start	gene_End	sample_1	sample_2	FPKM_sample_1	FPKM_sample_2	log2_FC	p_value	putative_gene_product	putative_Immune_related	annotation
1	4ebp	ssa05	13018865	13033035	died	survived	117.093	51.0867	-1.19663	0.000297206	Eukaryotic translation initiation factor 4E-1A-binding protein	-	-
2	5ntc	ssa11	72127964	72138369	died	survived	3.42939	6.91853	1.01251	0.0108851	Cytosolic purine 5-nucleotidase	-	-
3	aadat	ssa07	21628368	21647451	died	survived	66.3669	23.6112	-1.49099	0.000297206	kynurenine/alpha-aminoadipate aminotransferase%2C mitochondrial	-	-
4	aars	ssa10	79135480	79157353	died	survived	18.8141	8.43295	-1.1577	0.000297206	Alanyl-tRNA synthetase%2C cytoplasmic	-	-
5	abat	ssa03	89433949	89493945	died	survived	1.67405	3.41555	1.02878	0.0187658	4-aminobutyrate aminotransferase%2C mitochondrial	-	-
6	abce1	ssa04	8344160	8349398	died	survived	18.413	9.79024	-0.911312	0.00103643	ATP-binding cassette sub-family E member 1	-	-
7	abce1	ssa08	14126098	14129165	died	survived	21.1611	9.04396	-1.22639	0.000297206	ATP-binding cassette sub-family E member 1	-	-
8	abcf1	ssa27	21529579	21563384	died	survived	15.7627	7.62772	-1.04719	0.0266921	ATP-binding cassette sub-family F member 1	-	-
9	abcf2	ssa03	6293359	6305698	died	survived	81.891	26.2902	-1.63918	0.000297206	ATP-binding cassette sub-family F member 2	-	-
10	abec2	ssa22	40697438	40702887	died	survived	88.5696	39.523	-1.16412	0.000297206	Probable C->U-editing enzyme APOBEC-2	-	-
11	abi1	ssa03	56109688	56133618	died	survived	1.4987	3.75934	1.32677	0.00080356	Abl interactor 1	-	-
12	abi3bp	ssa25	36712731	36759607	died	survived	0.374065	2.79209	2.89998	0.000297206	target of Nesh-SH3 isoform X2	-	-
13	ablim2	ssa07	8753012	8866788	died	survived	7.65478	2.86913	-1.41575	0.000297206	actin-binding LIM protein 2 isoform X13	-	-
14	abt1	ssa13	10572331	10574402	died	survived	12.912	7.60611	-0.763486	0.0260611	activator of basal transcription 1	-	-
15	abtb1	ssa13	16614388	16626167	died	survived	5.56402	9.58808	0.785113	0.00808657	ankyrin repeat and BTB/POZ domain-containing protein 1 isoform X3	-	-
16	acad9	ssa12	91819917	91870462	died	survived	96.4639	60.6162	-0.670286	0.015135	acyl-CoA dehydrogenase family member 9%2C mitochondrial	-	-
17	acadl	ssa17	26379987	26387724	died	survived	199.865	88.4046	-1.17683	0.000297206	long-chain specific acyl-CoA dehydrogenase%2C mitochondrial	-	-
18	acadm	ssa14	45402083	45411394	died	survived	747.715	285.203	-1.3905	0.000297206	medium-chain specific acyl-CoA dehydrogenase%2C mitochondrial	-	-
19	acadvl	ssa04	24986798	25027281	died	survived	258.742	111.219	-1.21812	0.000297206	very long-chain specific acyl-CoA dehydrogenase%2C mitochondrial isoform X2	-	-
20	acat1	ssa04	48202584	48230472	died	survived	308.562	145.103	-1.08848	0.000297206	acetyl-CoA acetyltransferase%2C mitochondrial	-	-
21	acin1	ssa14	34740414	34756853	died	survived	7.04487	4.44459	-0.664523	0.0264363	apoptotic chromatin condensation inducer in the nucleus	-	-
22	ackr3	ssa16	78220680	78244805	died	survived	2.75437	8.56113	1.63608	0.000297206	atypical chemokine receptor 3	-	-
23	acp1	ssa06	67485882	67498982	died	survived	178.033	113.84	-0.645139	0.0197245	low molecular weight phosphotyrosine protein phosphatase isoform X2	-	-
24	acpl2	ssa20	67243620	67245996	died	survived	1.25343	4.02992	1.68487	0.00103643	acid phosphatase-like protein 2	-	-
25	acsf3	ssa11	15140848	15182962	died	survived	10.1915	6.20644	-0.715532	0.0273388	acyl-CoA synthetase family member 3%2C mitochondrial isoform X1	-	-
26	acsl4	ssa13	79026894	79047795	died	survived	6.7304	3.77164	-0.8355	0.0114863	Long-chain-fatty-acid--CoA ligase 4	-	-
27	acss1	ssa18	11943533	11961838	died	survived	29.4228	11.6116	-1.34137	0.000297206	acetyl-coenzyme A synthetase 2-like%2C mitochondrial	-	-
28	acss3	ssa17	46070617	46108081	died	survived	2.90591	5.72781	0.978995	0.0064503	acyl-CoA synthetase short-chain family member 3%2C mitochondrial	-	-
29	actn4	ssa20	49889100	49928849	died	survived	28.4956	16.8108	-0.761353	0.00727596	alpha-actinin-4 isoform X5	-	-
30	actr8	ssa13	22230956	22254246	died	survived	15.8477	8.52147	-0.895095	0.00251242	actin-related protein 8	-	-
31	acv1b	ssa15	89925732	89949242	died	survived	1.56814	3.45822	1.14098	0.00872741	Activin receptor type-1B precursor	-	-
32	acvr1	ssa17	14445494	14456754	died	survived	2.34759	4.64799	0.985423	0.0105773	Activin receptor type-1 precursor	-	-
33	acvr2b	ssa29	22319963	22388117	died	survived	0.570511	1.20386	1.07735	0.0107341	activin receptor type-2B	-	-
34	acy1	ssa12	44302460	44317936	died	survived	12.2825	7.49947	-0.711743	0.0303695	aminoacylase-1 isoform X1	-	-
35	acyp2	ssa12	31321419	31330470	died	survived	63.8947	32.0157	-0.996918	0.00126319	acylphosphatase 2 isoform X1	-	-
36	adam9	ssa26	1900389	2005113	died	survived	21.9732	11.421	-0.944057	0.000297206	disintegrin and metalloproteinase domain-containing protein 9 isoform X3	-	-
37	adat2	ssa15	34934309	34938838	died	survived	2.98185	6.71554	1.17129	0.00270904	tRNA-specific adenosine deaminase 2 isoform X2	-	-
38	add3	ssa18	19077975	19119441	died	survived	20.766	12.3964	-0.744298	0.0123865	gamma-adducin	-	-
39	adgrl4	ssa23	3468849	3502877	died	survived	49.4646	21.1946	-1.2227	0.000297206	EGF%2C latrophilin and seven transmembrane domain containing 1 precursor	-	-
40	adhx	ssa05	26238925	26250403	died	survived	215.318	111.098	-0.954637	0.000297206	Alcohol dehydrogenase class-3	-	-
41	adora2a	ssa20	18739491	18745926	died	survived	15.3156	9.36032	-0.710371	0.0307354	adenosine receptor A2a	-	-
42	adprh	ssa25	17896595	17901269	died	survived	65.7705	16.0268	-2.03695	0.000297206	ADP-ribosylarginine hydrolase	-	-
43	adprhl1	ssa16	70402959	70419559	died	survived	14.6978	34.1592	1.21668	0.000297206	protein ADP-ribosylarginine hydrolase-like protein 1	-	-
44	adrm1	ssa13	474779	484439	died	survived	71.0598	37.5975	-0.918394	0.000559046	ADRM1 protein isoform X1	-	-
45	adssl1	ssa06	62161583	62176026	died	survived	13.6319	21.3523	0.647405	0.0184911	adenylosuccinate synthetase isozyme 1 B	-	-
46	aedo	ssa18	22490856	22492221	died	survived	4.68295	13.1959	1.4946	0.000297206	2-aminoethanethiol dioxygenase	-	-
47	afap1	ssa07	8615322	8747638	died	survived	0.506102	1.26686	1.32376	0.00456377	actin filament-associated protein 1 isoform X4	-	-
48	aff3	ssa21	24372525	24391321	died	survived	2.43546	1.41141	-0.787061	0.029492	AF4/FMR2 family member 3	-	-
49	aggf1	ssa01	135463412	135475150	died	survived	0.678886	1.55047	1.19146	0.0131216	angiogenic factor with G patch and FHA domains 1 isoform X3	-	-
50	agt	ssa28	19661626	19667019	died	survived	2.62133	0.213077	-3.62085	0.00290171	Angiotensinogen precursor	-	-
51	agtrap	ssa12	62823875	62829964	died	survived	0.532509	2.65849	2.31973	0.00438553	type-1 angiotensin II receptor-associated protein isoform X3	-	-
52	ahr2a	ssa21	48523001	48594637	died	survived	1.27003	2.21518	0.802564	0.0468227	aryl hydrocarbon receptor 2 alpha	-	-
53	ahr2b	ssa25	16616438	16664003	died	survived	5.16585	10.3575	1.0036	0.000297206	aryl hydrocarbon receptor 2 beta	-	-
54	ahr2d	ssa16	64138256	64213971	died	survived	8.23472	13.9177	0.757124	0.0061158	aryl hydrocarbon receptor 2 delta	-	-
55	ahr2g	ssa17	6875270	6948638	died	survived	7.95251	12.3225	0.631818	0.0297438	aryl hydrocarbon receptor 2 gamma	-	-
56	aidb	ssa20	28081548	28093562	died	survived	138.318	43.1893	-1.67924	0.000297206	AIDB protein	-	-
57	aifm2	ssa18	12199620	12207588	died	survived	32.3392	13.0028	-1.31446	0.000297206	apoptosis-inducing factor 2	-	-
58	aimp1	ssa08	18184927	18203837	died	survived	22.6804	12.7053	-0.836023	0.00560818	aminoacyl tRNA synthase complex-interacting multifunctional protein 1 isoform X1	-	-
59	aip	ssa04	19588574	19595180	died	survived	64.616	34.8929	-0.888957	0.00126319	aryl hydrocarbon receptor interacting protein	-	-
60	ak6	ssa15	2464670	2486572	died	survived	11.3645	6.4345	-0.820635	0.0434831	adenylate kinase isoenzyme 6	-	-
61	ak8	ssa26	1336940	1418112	died	survived	0.777679	1.81056	1.21919	0.0403703	adenylate kinase 8 isoform X5	-	-
62	akap12	ssa06	66865879	66925513	died	survived	8.30247	2.82061	-1.55753	0.000297206	A-kinase anchor protein 12 isoform X2	-	-
63	akap6	ssa01	34831063	35019128	died	survived	0.411052	3.26362	2.98908	0.000297206	A-kinase anchor protein 6	-	-
64	al3a2	ssa09	74649053	74662462	died	survived	2.86279	8.05837	1.49306	0.00290171	Fatty aldehyde dehydrogenase	-	-
65	alas2	ssa15	69176562	69190483	died	survived	188.685	52.188	-1.85419	0.000297206	5-aminolevulinate synthase%2C erythroid-specific%2C mitochondrial isoform X2	YES	5-aminolevulinate synthase%2C erythroid-specific%2C mitochondrial isoform X2
66	aldh1a2	ssa11	20433138	20444760	died	survived	17.9371	0.837201	-4.42123	0.000297206	Retinal dehydrogenase 2	-	-
67	aldh6a1	ssa01	25099275	25123200	died	survived	11.0136	2.84422	-1.95318	0.000297206	methylmalonate-semialdehyde dehydrogenase [acylating]%2C mitochondrial isoform X2	-	-
68	aldh7a1	ssa01	148296430	148303086	died	survived	181.902	96.7303	-0.911123	0.00080356	aldehyde dehydrogenase family 7 member A1 homolog	-	-
69	aldoc	ssa11	92978941	92991092	died	survived	18.5224	10.8387	-0.773076	0.0204093	fructose-bisphosphate aldolase C	-	-
70	alg12	ssa17	32073975	32078863	died	survived	16.1267	8.96423	-0.847203	0.0067831	dolichyl-P-Man:Man(7)GlcNAc(2)-PP-dolichyl-alpha-1%2C6-mannosyltransferase precursor	-	-
71	alox5ap	ssa11	86097776	86106214	died	survived	20.6369	10.3053	-1.00183	0.00509148	arachidonate 5-lipoxygenase-activating protein isoform X1	YES	arachidonate 5-lipoxygenase-activating protein isoform X1
72	alp	ssa04	16967602	16979136	died	survived	346.715	167.234	-1.05188	0.000297206	alkaline phosphatase	-	-
73	ampd3	ssa16	10353202	10374605	died	survived	31.513	14.9078	-1.07988	0.000297206	adenosine monophosphate deaminase 3	-	-
74	ampm1	ssa09	26676981	26699543	died	survived	51.4779	23.6377	-1.12286	0.000297206	Methionine aminopeptidase 1	-	-
75	anapc10	ssa18	69530991	69542702	died	survived	6.58579	11.2464	0.772035	0.0329437	anaphase-promoting complex subunit 10	-	-
76	angl4	ssa03	13243545	13264081	died	survived	25.5792	4.28318	-2.57822	0.000297206	Angiopoietin-related protein 4 precursor	-	-
77	ankrd13a	ssa20	13664113	13672554	died	survived	1.68399	3.10435	0.882411	0.0178026	ankyrin repeat domain-containing protein 13A isoform X1	-	-
78	ankrd37	ssa04	23758568	23774541	died	survived	1.92868	7.1762	1.89561	0.015135	ankyrin repeat domain-containing protein 37	-	-
79	ankrd39	ssa20	23136378	23140189	died	survived	2.39456	5.77899	1.27106	0.00169382	ankyrin repeat domain-containing protein 39	-	-
80	ankrd50	ssa09	59084884	59138403	died	survived	0.996701	1.86042	0.900398	0.0178026	ankyrin repeat domain-containing protein 50	-	-
81	antithrombin	ssa16	45082298	45092822	died	survived	1.71633	0.185462	-3.21013	0.0120874	antithrombin protein precursor	-	-
82	anx11	ssa18	29057096	29082672	died	survived	52.9897	33.2214	-0.673597	0.0171171	annexin A11 isoform X1	-	-
83	anx2a	ssa26	43739066	43748247	died	survived	73.4597	33.9649	-1.11291	0.000297206	Annexin A2-A	-	-
84	anxa1	ssa20	14922378	14930805	died	survived	96.7952	43.2403	-1.16256	0.000297206	Annexin A1	-	-
85	anxa3	ssa13	95560917	95575860	died	survived	45.4598	25.8028	-0.817062	0.00420521	annexin A3 isoform X1	-	-
86	ap2m1	ssa03	14445869	14458639	died	survived	55.1726	36.1746	-0.608975	0.0297438	AP-2 complex subunit mu-1	-	-
87	ap2s1	ssa09	93716278	93726373	died	survived	62.4903	37.323	-0.743567	0.0061158	AP-2 complex subunit sigma isoform X2	-	-
88	ap3b1	ssa01	135652682	135736620	died	survived	2.74388	4.64042	0.758042	0.0201322	AP-3 complex subunit beta-1 isoform X1	-	-
89	api5	ssa10	66151468	66165388	died	survived	13.975	8.77959	-0.670625	0.0283503	apoptosis inhibitor 5	-	-
90	api5	ssa23	41432342	41447508	died	survived	18.106	11.3846	-0.669388	0.015988	apoptosis inhibitor 5	-	-
91	apln	ssa09	51909769	51941596	died	survived	6.17318	12.5749	1.02647	0.00103643	apelin	-	-
92	apmap	ssa18	11925017	11935416	died	survived	2.20741	5.07136	1.20002	0.00491562	adipocyte plasma membrane-associated protein	-	-
93	apoa1	ssa09	104952166	104954442	died	survived	11.1029	0.385242	-4.84903	0.00103643	Apolipoprotein A-I precursor	-	-
94	apoc1	ssa05	67849627	67851730	died	survived	309.86	875.212	1.49801	0.000297206	Apolipoprotein C-I precursor	-	-
95	apol3	ssa06	25274489	25280710	died	survived	14.9835	7.13907	-1.06957	0.000297206	apolipoprotein-L3 isoform X2	-	-
96	apoo	ssa04	35194863	35205726	died	survived	295.126	191.155	-0.62659	0.0275902	Apolipoprotein O	-	-
97	apopt1	ssa01	28095839	28104483	died	survived	60.5811	38.3247	-0.660593	0.0333017	apoptogenic protein 1%2C mitochondrial isoform X2	-	-
98	app	ssa17	3618014	3666550	died	survived	85.0784	34.9226	-1.28463	0.000297206	amyloid beta A4 protein isoform X4	-	-
99	appl1	ssa12	80492718	80516551	died	survived	2.60266	5.03014	0.950612	0.00628345	DCC-interacting protein 13-alpha isoform X4	-	-
100	apr3	ssa15	13589365	13615985	died	survived	17.7638	8.20694	-1.11402	0.00126319	Apoptosis-related protein 3	-	-
101	arc1a	ssa12	502365	503381	died	survived	328.494	214.945	-0.611895	0.0417483	Actin-related protein 2/3 complex subunit 1A	-	-
102	arg2	ssa01	3292531	3304688	died	survived	1.51411	0.602649	-1.32908	0.0197245	arginase-2%2C mitochondrial	YES	arginase-2%2C mitochondrial
103	arhgap17	ssa28	14913311	14962159	died	survived	8.1255	4.43221	-0.87443	0.00792622	rho GTPase-activating protein 17 isoform X4	-	-
104	arhgap18	ssa06	55879632	55922342	died	survived	10.0768	16.3015	0.693967	0.0178026	rho GTPase-activating protein 18 isoform X1	-	-
105	arhgap22	ssa01	46830048	46844837	died	survived	0.95323	4.36299	2.19442	0.000297206	rho GTPase-activating protein 22	-	-
106	arhgap5	ssa01	34788607	34828215	died	survived	3.1785	2.04023	-0.639614	0.0477217	rho GTPase-activating protein 5	-	-
107	arid1a	ssa02	37116960	37137654	died	survived	1.39444	2.72206	0.965015	0.00328236	AT-rich interactive domain-containing protein 1A isoform X2	-	-
108	arl15	ssa01	111501797	111565510	died	survived	1.22313	2.28393	0.900936	0.0358682	ADP-ribosylation factor-like 15 isoform X1	-	-
109	arl3	ssa01	94668662	94685048	died	survived	4.86861	8.10583	0.73545	0.0472778	ADP-ribosylation factor-like protein 3 isoform X2	-	-
110	arl4a	ssa14	70419680	70422925	died	survived	13.4887	4.9093	-1.45816	0.000297206	ADP-ribosylation factor-like 4	-	-
111	arl4c	ssa25	17619607	17621590	died	survived	1.56679	0.576137	-1.44333	0.0478363	ADP-ribosylation factor-like protein 4C	-	-
112	arl4d	ssa28	2557391	2559811	died	survived	1.64904	7.20911	2.1282	0.000297206	ADP-ribosylation factor-like protein 4D	-	-
113	arpc1a	ssa02	71352562	71364219	died	survived	96.9926	55.0684	-0.81665	0.00328236	actin-related protein 2/3 complex subunit 1A	-	-
114	arpc5l	ssa01	145930991	145934109	died	survived	78.0881	35.1704	-1.15074	0.000297206	Actin-related protein 2/3 complex subunit 5-like protein	-	-
115	arrdc3	ssa24	36709095	36735865	died	survived	9.75702	19.4189	0.992949	0.00169382	arrestin domain-containing protein 3 isoform X5	-	-
116	arsb	ssa11	57416561	57439063	died	survived	2.01509	3.9723	0.979135	0.0255463	Arylsulfatase B precursor	-	-
117	artn	ssa10	35886028	35921259	died	survived	0.441509	1.86091	2.0755	0.00126319	artemin isoform X2	-	-
118	arvcf	ssa24	11515148	11676279	died	survived	6.04546	15.6706	1.37413	0.000297206	armadillo repeat protein deleted in velo-cardio-facial syndrome isoform X4	-	-
119	as1la	ssa02	62833358	62836787	died	survived	2.17625	8.21793	1.91693	0.00981308	Histone chaperone asf1-A	-	-
120	as3mt	ssa12	15951006	15959762	died	survived	2.46112	5.45519	1.14832	0.0228053	arsenite methyltransferase	-	-
121	asb1	ssa21	11047334	11058987	died	survived	0.395388	3.22897	3.02973	0.00578051	ankyrin repeat and SOCS box protein 1	-	-
122	asb10	ssa03	31289380	31298219	died	survived	0.421092	4.08882	3.27948	0.00856799	ankyrin repeat and SOCS box protein 10 isoform X2	-	-
123	asb5	ssa05	25819699	25829516	died	survived	0.701784	2.87194	2.03293	0.00438553	LOW QUALITY PROTEIN: ankyrin repeat and SOCS box protein 5	-	-
124	aspa	ssa04	51180817	51201071	died	survived	2.75011	1.40999	-0.963805	0.00231411	aspartoacylase isoform X8	-	-
125	at1b1	ssa16	53346647	53347224	died	survived	78.1836	43.0969	-0.859282	0.00694825	Sodium/potassium-transporting ATPase subunit beta-1	-	-
126	at233	ssa16	56774449	56788681	died	survived	88.0105	49.9085	-0.818392	0.00402178	Sodium/potassium-transporting ATPase subunit beta-233	-	-
127	atad2b	ssa06	68654903	68788416	died	survived	0.610036	1.12162	0.878615	0.0209403	ATPase family AAA domain-containing protein 2B isoform X1	-	-
128	atf3	ssa15	34968998	34971469	died	survived	52.8792	4.89986	-3.43189	0.000297206	Cyclic AMP-dependent transcription factor ATF-3	-	-
129	atf4	ssa03	54381427	54384379	died	survived	43.8976	15.0597	-1.54345	0.000297206	Cyclic AMP-dependent transcription factor ATF-4	-	-
130	atg2b	ssa01	25038415	25068940	died	survived	2.46838	1.27292	-0.955426	0.00594981	autophagy-related protein 2 homolog B isoform X9	-	-
131	atg5	ssa05	57764053	57796688	died	survived	1.74131	3.79002	1.12203	0.00904018	autophagy protein 5	-	-
132	atoh8	ssa09	74680689	74688123	died	survived	4.26204	1.69572	-1.32965	0.0180787	protein atonal homolog 8	-	-
133	atp5a1	ssa24	6986873	6997671	died	survived	1967.9	925.411	-1.08849	0.0144226	ATP synthase subunit alpha%2C mitochondrial	-	-
134	atp5c1	ssa07	39739978	39744677	died	survived	760.834	368.839	-1.04459	0.000297206	ATP synthase subunit gamma%2C mitochondrial	-	-
135	atp5e	ssa15	62449219	62483588	died	survived	935.742	535.028	-0.806497	0.00824911	ATP synthase subunit epsilon%2C mitochondrial	-	-
136	atp5f1	ssa15	97992229	97999128	died	survived	1018.14	393.76	-1.37054	0.000297206	ATP synthase subunit b%2C mitochondrial	-	-
137	atp5g2	ssa21	51483419	51485798	died	survived	2282.43	1210.16	-0.915371	0.00543504	ATP synthase%2C H+ transporting%2C mitochondrial F0 complex%2C subunit c-2 isoform X1	-	-
138	atp5g3	ssa17	699252	701792	died	survived	690.23	447.213	-0.626114	0.0493808	ATP synthase%2C H+ transporting%2C mitochondrial F0 complex%2C subunit c-1	-	-
139	atp5h	ssa06	2790044	2796383	died	survived	1781.85	769.257	-1.21184	0.000297206	ATP synthase subunit d%2C mitochondrial	-	-
140	atp5j2	ssa01	40343874	40365242	died	survived	5116.32	2158.49	-1.24508	0.000297206	ATP synthase subunit f%2C mitochondrial	-	-
141	atp5s	ssa01	4303235	4306903	died	survived	56.8313	35.6386	-0.673245	0.0268226	ATP synthase subunit s%2C mitochondrial isoform X1	-	-
142	atp8a1	ssa05	19250469	19457929	died	survived	1.21469	2.49039	1.03579	0.00420521	phospholipid-transporting ATPase IA isoform X4	-	-
143	axl	ssa09	138146989	138153972	died	survived	0.320573	1.46069	2.18793	0.0461377	tyrosine-protein kinase receptor UFO	-	-
144	b2m	ssa07	57825508	57828543	died	survived	320.529	53.172	-2.59172	0.000297206	beta-2-microglobulin precursor	YES	beta-2-microglobulin precursor
145	b4gat1	ssa18	59037009	59044904	died	survived	0.810372	1.94246	1.26123	0.00743956	beta-1%2C4-glucuronyltransferase 1	-	-
146	babam1	ssa10	47579854	47588229	died	survived	10.3237	5.47131	-0.916002	0.00526381	BRISC and BRCA1-A complex member 1	-	-
147	bafb	ssa04	81328176	81334036	died	survived	9291.17	1676.31	-2.47057	0.000297206	barrier-to-autointegration factor B isoform X1	-	-
148	bag2	ssa28	26586707	26593319	died	survived	27.6904	58.0915	1.06894	0.00169382	BAG family molecular chaperone regulator 2	-	-
149	batf3	ssa06	59618097	59619481	died	survived	7.15814	2.19578	-1.70485	0.0123865	basic leucine zipper transcriptional factor ATF-like 3	YES	basic leucine zipper transcriptional factor ATF-like 3
150	baz2b	ssa21	14640470	14732354	died	survived	2.47168	1.19177	-1.05239	0.00126319	bromodomain adjacent to zinc finger domain protein 2B isoform X12	-	-
151	bcas3	ssa09	111189195	111499505	died	survived	1.25579	2.99929	1.25602	0.00103643	breast carcinoma-amplified sequence 3 isoform X7	-	-
152	bckdha	ssa09	138531096	138556854	died	survived	92.569	45.8831	-1.01257	0.000297206	2-oxoisovalerate dehydrogenase subunit alpha%2C mitochondrial	-	-
153	bcl11a	ssa18	16650148	16700037	died	survived	0.463976	1.87813	2.01717	0.000297206	B-cell lymphoma/leukemia 11A	-	-
154	bcl2l11	ssa18	24960598	24978142	died	survived	1.47148	2.89429	0.975939	0.0283503	bcl-2-like protein 11 isoform X2	-	-
155	bclx	ssa13	8034713	8061988	died	survived	10.6563	2.74248	-1.95815	0.000297206	Apoptosis regulator Bcl-X	-	-
156	bcmo1	ssa26	19051297	19058781	died	survived	15.6491	4.01305	-1.96331	0.000297206	beta-carotene 15%2C15'-monooxygenase 1	-	-
157	bhlh3	ssa10	94254233	94258025	died	survived	0.543849	1.50387	1.4674	0.0119374	Class B basic helix-loop-helix protein 3	-	-
158	birc5	ssa01	76644631	76649344	died	survived	27.914	110.557	1.98573	0.000297206	baculoviral IAP repeat-containing protein 5	-	-
159	blm	ssa10	84089269	84122223	died	survived	0.797549	1.71624	1.10561	0.0113368	Bloom syndrome protein isoform X1	-	-
160	blmh	ssa20	47237851	47257724	died	survived	58.4953	28.2397	-1.0506	0.000297206	bleomycin hydrolase isoform X2	-	-
161	bloc1s1	ssa22	53041689	53053539	died	survived	7.02728	11.4138	0.699744	0.0376635	lysosome-related organelle complex-1 subunit 1	-	-
162	bloc1s5	ssa29	20313283	20316411	died	survived	3.66533	6.8303	0.898006	0.0221455	biogenesis of lysosome-related organelles complex 1 subunit 5	-	-
163	blvra	ssa14	25584810	25593388	died	survived	29.94	14.0244	-1.09414	0.000297206	biliverdin reductase A	YES	biliverdin reductase A
164	blvrb	ssa20	45770897	45773690	died	survived	70.5605	25.9184	-1.44489	0.000297206	flavin reductase (NADPH)	-	-
165	bnip3l	ssa11	70609692	70624056	died	survived	69.1285	36.8691	-0.90687	0.000559046	BCL2/adenovirus E1B interacting protein 3-like	-	-
166	borea	ssa27	7538403	7544010	died	survived	2.16467	20.6221	3.25197	0.000297206	Borealin	-	-
167	bpifb2	ssa22	12689322	12701159	died	survived	7.45851	36.3449	2.28479	0.000297206	BPI fold-containing family B member 2	YES	BPI fold-containing family B member 2
168	brdt	ssa10	34125928	34141932	died	survived	3.04857	1.38234	-1.14102	0.00103643	bromodomain testis-specific protein isoform X1	-	-
169	brip1	ssa20	55310411	55345333	died	survived	0.234634	1.25655	2.42098	0.000297206	Fanconi anemia group J protein	-	-
170	brix1	ssa13	99044890	99052721	died	survived	43.8682	22.5245	-0.96168	0.00190354	brix domain containing 2	-	-
171	brpf1	ssa13	18199307	18212764	died	survived	0.332498	1.1092	1.73811	0.000297206	peregrin isoform X1	-	-
172	bsg	ssa10	19104496	19118399	died	survived	485.43	300.582	-0.691506	0.0333017	basigin isoform X2	-	-
173	btf3	ssa11	51178049	51185065	died	survived	516.723	254.344	-1.02261	0.000297206	transcription factor BTF3	-	-
174	btg2	ssa12	46269253	46271769	died	survived	66.9269	33.7969	-0.985694	0.00148166	BTG2 protein	-	-
175	bysl	ssa12	59770246	59773732	died	survived	27.5885	15.001	-0.879011	0.00103643	Bystin	-	-
176	c1d	ssa19	38759558	38764222	died	survived	13.0652	7.26342	-0.847003	0.0179396	nuclear nucleic acid-binding protein C1D	-	-
177	c1qc	ssa11	93082691	93092192	died	survived	48.8107	127.274	1.38267	0.000297206	complement C1q subcomponent subunit C precursor	YES	complement C1q subcomponent subunit C precursor
178	c1ql2	ssa17	14439951	14444396	died	survived	12.5938	0.0133896	-9.87739	0.026185	complement C1q-like protein 2	YES	complement C1q-like protein 2
179	c1qtnf2	ssa09	84411266	84414930	died	survived	1.17658	3.45028	1.55212	0.00231411	complement C1q tumor necrosis factor-related protein 2 isoform X2	-	-
180	c25ha	ssa28	6854670	6855956	died	survived	4.377	0.509636	-3.1024	0.00808657	Cholesterol 25-hydroxylase-like protein A	YES	Cholesterol 25-hydroxylase-like protein A
181	c2ail	ssa13	55740737	55742079	died	survived	47.0359	22.9281	-1.03665	0.000559046	CDKN2AIP N-terminal-like protein	-	-
182	c2cd3	ssa20	57850406	57874682	died	survived	0.663473	1.25582	0.920522	0.0184911	C2 domain-containing protein 3 isoform X2	-	-
183	c6	ssa11	63754635	63777179	died	survived	13.4853	32.8683	1.28531	0.000297206	Complement component C6 precursor	YES	Complement component C6 precursor
184	c8g	ssa19	8409598	8415971	died	survived	3.76146	0.360838	-3.38187	0.0034675	Complement component C8 gamma chain precursor	YES	Complement component C8 gamma chain precursor
185	c9	ssa13	93737897	93749625	died	survived	1.48569	0.179912	-3.04577	0.00808657	complement component C9	YES	complement component C9
186	ca108	ssa05	52299830	52319494	died	survived	30.2528	16.6818	-0.858798	0.00950774	CA108 protein	-	-
187	ca163	ssa10	28041887	28043634	died	survived	11.2499	27.4485	1.28682	0.000297206	Hcp beta-lactamase-like protein C1orf163 homolog	-	-
188	cabin1	ssa24	20536582	20612855	died	survived	0.942522	2.08352	1.14442	0.00080356	calcineurin-binding protein cabin-1 isoform X1	-	-
189	cacb2	ssa29	11675012	11784831	died	survived	1.27556	0.427913	-1.57574	0.00190354	voltage-dependent L-type calcium channel subunit beta-2 isoform X2	-	-
190	calcoco2	ssa28	1055586	1065183	died	survived	29.8953	7.77154	-1.94365	0.000297206	Calcium-binding and coiled-coil domain-containing protein 2	-	-
191	calhm2	ssa18	13144223	13146693	died	survived	4.66943	1.1286	-2.04871	0.000297206	calcium homeostasis modulator protein 2	-	-
192	cant1	ssa06	9235496	9245037	died	survived	0.717303	1.46493	1.03017	0.0456794	soluble calcium-activated nucleotidase 1 isoform X4	-	-
193	cap2	ssa14	78571906	78606925	died	survived	20.6474	32.4826	0.653708	0.0259319	adenylyl cyclase-associated protein 2 isoform X1	-	-
194	capsl	ssa14	50403467	50408095	died	survived	4.00162	1.04697	-1.93437	0.0030918	calcyphosine-like isoform X1	-	-
195	cars	ssa26	36179415	36189399	died	survived	5.5706	2.74842	-1.01923	0.0198625	cysteine--tRNA ligase%2C cytoplasmic	-	-
196	casc5	ssa15	37365478	37375366	died	survived	0.517733	3.22218	2.63776	0.000297206	protein CASC5	-	-
197	cask	ssa21	22460547	22671872	died	survived	0.857437	1.54225	0.846932	0.0465982	peripheral plasma membrane protein CASK isoform X17	-	-
198	casp9	ssa15	85477947	85486321	died	survived	1.20065	2.45871	1.03408	0.0405961	caspase-9 isoform X2	-	-
199	casz1	ssa15	74368182	74634070	died	survived	1.31422	4.10491	1.64315	0.000297206	zinc finger protein castor homolog 1 isoform X5	-	-
200	catb	ssa01	42469070	42474127	died	survived	131.335	75.648	-0.795874	0.00383883	Cathepsin B precursor	-	-
201	catip	ssa14	35645178	35649403	died	survived	0.734492	1.94135	1.40224	0.0315914	ciliogenesis-associated TTC17-interacting protein	-	-
202	catk	ssa05	56864903	56871943	died	survived	21.2664	45.5722	1.09958	0.000297206	Cathepsin K precursor	-	-
203	catm	ssa17	12625768	12629935	died	survived	5.55465	0.278515	-4.31787	0.00080356	Cathepsin M precursor	-	-
204	cav2	ssa12	49598660	49600824	died	survived	10.5836	20.6897	0.96708	0.0064503	Caveolin-2	-	-
205	cav2	ssa16	8469332	8475210	died	survived	18.1368	9.39326	-0.949219	0.00169382	Caveolin-2	-	-
206	cav3	ssa22	37808885	37820655	died	survived	3.80666	13.371	1.81251	0.0076022	caveolin-3	-	-
207	cb055	ssa05	41707263	41750804	died	survived	1.35534	2.60352	0.941812	0.0232032	CB055 protein	-	-
208	cbfa2t2	ssa22	49678868	49746281	died	survived	1.1032	2.90639	1.39753	0.000559046	protein CBFA2T2 isoform X4	-	-
209	cbpb1	ssa29	40966883	40981109	died	survived	2.05054	0.217367	-3.23779	0.00743956	Carboxypeptidase B precursor	-	-
210	cc032	ssa13	16465955	16490971	died	survived	16.4823	6.46127	-1.35103	0.000297206	CC032 protein isoform X1	-	-
211	cc106	ssa05	70355563	70368234	died	survived	0.426593	1.7861	2.06588	0.00126319	Coiled-coil domain-containing protein 106	-	-
212	cc134	ssa06	34074892	34081854	died	survived	14.2321	6.49331	-1.13212	0.00103643	coiled-coil domain-containing protein 134 isoform X3	-	-
213	ccdc113	ssa16	34892047	34898690	died	survived	0.597288	1.51216	1.34011	0.0279667	coiled-coil domain-containing protein 113 isoform X2	-	-
214	ccdc25	ssa06	58795286	58800209	died	survived	28.5021	17.5529	-0.699354	0.0199959	coiled-coil domain-containing protein 25	-	-
215	ccdc34	ssa10	67361599	67366002	died	survived	2.36959	4.83568	1.02908	0.00872741	coiled-coil domain-containing protein 34 isoform X1	-	-
216	ccl25	ssa16	39580115	39582823	died	survived	564.365	217.644	-1.37466	0.000297206	C-C motif chemokine 25 precursor	YES	C-C motif chemokine 25 precursor
217	ccna2	ssa05	23933779	23938624	died	survived	1.43631	12.2551	3.09294	0.000297206	cyclin-A2	-	-
218	ccnb1	ssa11	64281247	64284548	died	survived	1.5737	18.7748	3.57657	0.000297206	G2/mitotic-specific cyclin-B1	-	-
219	ccnb2	ssa26	20682672	20685237	died	survived	1.37685	13.2785	3.26965	0.000297206	G2/mitotic-specific cyclin-B2 isoform X1	-	-
220	ccnb3	ssa18	64786307	64799689	died	survived	0.962395	13.7506	3.83672	0.000297206	G2/mitotic-specific cyclin-B3	-	-
221	ccnd1	ssa16	5581254	5593319	died	survived	1.63786	8.21184	2.3259	0.000297206	G1/S-specific cyclin-D1	-	-
222	ccnd2	ssa07	42264805	42276379	died	survived	1.82037	3.81626	1.06793	0.00628345	G1/S-specific cyclin-D2	-	-
223	ccne1	ssa26	12760549	12765331	died	survived	0.58452	2.86745	2.29444	0.00365338	G1/S-specific cyclin-E1	-	-
224	ccne2	ssa02	22185245	22190751	died	survived	0.333264	2.68366	3.00946	0.000297206	G1/S-specific cyclin-E2	-	-
225	ccne2	ssa05	58423311	58428969	died	survived	0.591217	2.56752	2.11861	0.000297206	G1/S-specific cyclin-E2	-	-
226	ccnk	ssa01	36413450	36419868	died	survived	0.504256	1.21125	1.26427	0.0269534	cyclin-K isoform X1	-	-
227	ccr9	ssa14	5372142	5375220	died	survived	1.13667	2.42908	1.0956	0.0464809	C-C chemokine receptor type 9	-	-
228	ccser2	ssa18	21334966	21428213	died	survived	1.21947	2.39867	0.975979	0.00420521	serine-rich coiled-coil domain-containing protein 2 isoform X3	-	-
229	cct7	ssa18	65935023	65949902	died	survived	171.031	103.003	-0.731567	0.0110336	T-complex protein 1 subunit eta	-	-
230	cct8	ssa11	90159487	90174417	died	survived	103.798	57.18	-0.860193	0.00328236	T-complex protein 1 subunit theta isoform X2	-	-
231	cd166	ssa04	25664922	25734833	died	survived	38.8645	22.6294	-0.780256	0.0145657	CD166 antigen homolog precursor	-	-
232	cd226	ssa19	12272165	12285618	died	survived	0.938515	2.47597	1.39954	0.0116379	CD226 antigen precursor	YES	CD226 antigen precursor
233	cd302	ssa21	14740992	14746747	died	survived	17.4727	29.698	0.765267	0.00840691	CD302 antigen	-	-
234	cd37	ssa19	4749505	4769374	died	survived	0.939586	10.4023	3.46874	0.000297206	Leukocyte antigen CD37	YES	Leukocyte antigen CD37
235	cd3e	ssa20	48981251	48984124	died	survived	1.22607	27.9785	4.51221	0.000297206	CD3epsilon isoform 2 precursor	YES	CD3epsilon isoform 2 precursor
236	cd3z	ssa16	74840249	74853590	died	survived	2.36007	5.29961	1.16706	0.0194513	CD3zeta-1 precursor	YES	CD3zeta-1 precursor
237	cd3z	ssa17	24542877	24543114	died	survived	4.31055	18.6613	2.1141	0.0419798	CD3zeta-1 precursor	YES	CD3zeta-1 precursor
238	cd53	ssa24	8682943	8688836	died	survived	52.6636	80.0512	0.604116	0.0395491	Leukocyte surface antigen CD53	-	-
239	cd55	ssa22	21877302	21889508	died	survived	3.83393	11.7853	1.62009	0.000297206	complement decay-accelerating factor isoform X4	-	-
240	cd59	ssa11	9886425	9890335	died	survived	320.537	194.094	-0.723741	0.00856799	CD59 glycoprotein	-	-
241	cd63	ssa15	83234956	83271887	died	survived	112.572	45.2825	-1.31382	0.000297206	CD63 antigen	-	-
242	cd68	ssa07	5291169	5298830	died	survived	716.135	76.7954	-3.22114	0.000297206	Macrosialin precursor	YES	Macrosialin precursor
243	cd79b	ssa19	57579963	57585383	died	survived	3.03179	11.3709	1.9071	0.000297206	B-cell antigen receptor complex-associated protein beta chain isoform X2	YES	B-cell antigen receptor complex-associated protein beta chain isoform X2
244	cd9	ssa03	64774491	64787861	died	survived	97.5274	39.0612	-1.32007	0.000297206	CD9 antigen	YES	CD9 antigen
245	cdc14b	ssa20	39435206	39467380	died	survived	0.926171	3.2754	1.82232	0.00103643	dual specificity protein phosphatase CDC14B isoform X3	-	-
246	cdc2	ssa18	22353069	22359504	died	survived	10.0766	52.0916	2.37004	0.000297206	cell division cycle 2	-	-
247	cdc20	ssa03	26091141	26096447	died	survived	3.10473	41.712	3.74792	0.000297206	cell division cycle protein 20 homolog	-	-
248	cdc45	ssa20	30132250	30146120	died	survived	0.740228	3.06234	2.04859	0.000297206	CDC45-related protein	-	-
249	cdc7	ssa03	12289931	12297800	died	survived	0.447989	1.47241	1.71664	0.00509148	cell division cycle 7-related protein kinase isoform X1	-	-
250	cdd	ssa22	6070849	6110519	died	survived	45.4989	5.80212	-2.97118	0.00080356	Cytidine deaminase	-	-
251	cdipt	ssa03	51950763	51960538	died	survived	27.0058	17.5441	-0.622284	0.028732	CDP-diacylglycerol--inositol 3-phosphatidyltransferase	-	-
252	cdk2	ssa22	33497061	33500480	died	survived	1.70951	6.67023	1.96415	0.000297206	cell division protein kinase 2	-	-
253	cdk20	ssa15	100286994	100301678	died	survived	0.411924	1.72439	2.06564	0.00402178	cyclin-dependent kinase 20	-	-
254	cdk7	ssa24	14850720	14858930	died	survived	13.4172	7.49087	-0.84088	0.0101204	cyclin-dependent kinase 7	-	-
255	cdkn3	ssa01	4470450	4472682	died	survived	7.0579	26.873	1.92885	0.000297206	cyclin-dependent kinase inhibitor 3 isoform X2	-	-
256	cebpa	ssa26	44885072	44887227	died	survived	3.94702	7.06927	0.840797	0.0147073	CCAAT/enhancer-binding protein alpha	-	-
257	cebpb	ssa13	40482787	40484397	died	survived	59.4693	9.53136	-2.64139	0.000297206	CCAAT/enhancer-binding protein beta	-	-
258	cebpd	ssa03	30656472	30658083	died	survived	140.08	14.3633	-3.2858	0.000297206	CCAAT/enhancer-binding protein delta	-	-
259	cebpd	ssa14	30231123	30232621	died	survived	53.1122	5.91665	-3.16619	0.000297206	CCAAT/enhancer-binding protein delta	-	-
260	cecr1	ssa10	97866732	97877196	died	survived	2.74123	5.74529	1.06756	0.00792622	adenosine deaminase CECR1	-	-
261	cef10	ssa23	10654367	10657328	died	survived	3.96964	9.87743	1.31513	0.000297206	CEF-10 precursor	-	-
262	cenpe	ssa20	22735734	22755272	died	survived	0.467785	2.65773	2.50628	0.000297206	centromere-associated protein E isoform X4	-	-
263	cenpf	ssa09	41631771	41651582	died	survived	0.24155	2.52924	3.38831	0.000297206	centromere protein F	-	-
264	cenph	ssa20	29199104	29202894	died	survived	2.10694	8.32946	1.98308	0.000559046	centromere protein H	-	-
265	cenpj	ssa21	29974359	29988513	died	survived	0.637575	1.2053	0.91873	0.0333017	centromere protein J	-	-
266	cenpl	ssa03	21383021	21385411	died	survived	0.421245	2.96125	2.81348	0.00776402	centromere protein L	-	-
267	cenpm	ssa12	14829330	14843594	died	survived	2.45542	7.13699	1.53935	0.00126319	Centromere protein M	-	-
268	cenpn	ssa26	23877923	23881415	died	survived	1.93139	8.96331	2.2144	0.000297206	centromere protein N	-	-
269	cenpq	ssa16	86985593	87000818	died	survived	1.17721	5.26574	2.16127	0.000297206	Centromere protein Q	-	-
270	cep170	ssa28	20673656	20739435	died	survived	1.19621	3.55431	1.5711	0.000297206	centrosomal protein of 170 kDa isoform X10	-	-
271	cep55	ssa28	6260267	6271772	died	survived	0.649045	3.11976	2.26504	0.000297206	centrosomal protein of 55 kDa isoform X1	-	-
272	cep57l1	ssa06	64548787	64553250	died	survived	2.15342	4.99607	1.21416	0.00190354	centrosomal protein CEP57L1 isoform X3	-	-
273	cetn3	ssa01	137334799	137337119	died	survived	2.48079	6.24763	1.33251	0.0067831	centrin-3	-	-
274	cf113	ssa02	17069194	17090043	died	survived	14.5567	2.87541	-2.33985	0.000297206	zinc finger protein C6orf113 homolog isoform X1	YES	zinc finger protein C6orf113 homolog isoform X1
275	cfap44	ssa10	92466051	92482374	died	survived	2.35337	0.370901	-2.66563	0.000297206	cilia- and flagella-associated protein 44	-	-
276	cgl	ssa10	16167438	16178714	died	survived	18.0758	8.82451	-1.03448	0.000297206	Cystathionine gamma-lyase	-	-
277	chac1	ssa06	81745176	81747248	died	survived	102.082	24.1077	-2.08216	0.000297206	cation transport regulator-like protein 1	-	-
278	chaf1a	ssa10	21493636	21507087	died	survived	3.76891	7.4747	0.987868	0.00126319	chromatin assembly factor 1 subunit A	-	-
279	chch1	ssa18	14952081	14956131	died	survived	47.043	20.7734	-1.17924	0.000297206	Coiled-coil-helix-coiled-coil-helix domain-containing protein 1	-	-
280	chch6	ssa15	78303094	78362779	died	survived	9.03573	4.03262	-1.16392	0.0064503	Coiled-coil-helix-coiled-coil-helix domain-containing protein 6	-	-
281	chchd2	ssa09	112724716	112728460	died	survived	554.057	315.827	-0.810899	0.00190354	coiled-coil-helix-coiled-coil-helix domain-containing protein 2	-	-
282	chchd5	ssa06	43925051	43930269	died	survived	5.93988	11.4151	0.942438	0.0129745	Coiled-coil-helix-coiled-coil-helix domain-containing protein 5	-	-
283	chd1	ssa01	150346063	150385610	died	survived	2.75768	1.71602	-0.684384	0.0325699	chromodomain-helicase-DNA-binding protein 1	-	-
284	chd1l	ssa10	902151	967192	died	survived	0.710442	1.30392	0.876064	0.047946	chromodomain-helicase-DNA-binding protein 1-like	-	-
285	chdh	ssa15	62840402	62849564	died	survived	0.521519	1.61288	1.62884	0.00402178	choline dehydrogenase%2C mitochondrial	-	-
286	chek1	ssa11	93624618	93660263	died	survived	1.21367	3.26946	1.42967	0.00190354	serine/threonine-protein kinase Chk1	-	-
287	chmp1a	ssa10	76490007	76501368	died	survived	22.111	14.7105	-0.587917	0.0481682	charged multivesicular body protein 1a	-	-
288	chtf8	ssa10	77237837	77254200	died	survived	1.19252	4.63643	1.959	0.0225409	chromosome transmission fidelity protein 8 homolog	-	-
289	ci023	ssa02	6250459	6252322	died	survived	16.5741	7.28257	-1.18641	0.000559046	Alba-like protein C9orf23	-	-
290	ci167	ssa13	90999598	91001618	died	survived	8.96083	2.98139	-1.58765	0.000297206	Torsin family protein C9orf167 homolog	-	-
291	cib1	ssa16	18160142	18169725	died	survived	142.406	52.6181	-1.43638	0.000297206	calcium and integrin-binding protein 1	-	-
292	cirh1a	ssa10	77254221	77264351	died	survived	3.80681	2.20322	-0.788969	0.0491643	cirhin	-	-
293	cited2	ssa06	58952416	58955194	died	survived	1.74443	6.20674	1.83108	0.000297206	cbp/p300-interacting transactivator 2	-	-
294	cj072	ssa28	4585926	4596154	died	survived	11.4089	2.25331	-2.34005	0.000297206	CJ072 protein precursor	-	-
295	ckap5	ssa16	6258601	6310072	died	survived	1.16673	2.26456	0.956763	0.00543504	cytoskeleton-associated protein 5	-	-
296	ckm1	ssa20	50223124	50226885	died	survived	4.57898	15.9099	1.79683	0.000297206	creatine kinase-1	-	-
297	ckmt2	ssa01	115470227	115476644	died	survived	501.258	191.454	-1.38855	0.000297206	creatine kinase S-type%2C mitochondrial	-	-
298	cks1	ssa27	626139	632177	died	survived	2.3473	10.7421	2.19419	0.000297206	Cyclin-dependent kinases regulatory subunit 1	-	-
299	cks2	ssa13	98934144	98938742	died	survived	5.18257	15.6303	1.59261	0.000559046	cyclin-dependent kinases regulatory subunit 2	-	-
300	cl012	ssa22	60328969	60330480	died	survived	17.1435	47.9042	1.48249	0.000297206	CL012 protein	-	-
301	cl032	ssa07	45476102	45493342	died	survived	1.16242	8.37044	2.84817	0.000297206	CL032 protein	-	-
302	clasp2	ssa27	23396036	23478915	died	survived	8.7435	4.39352	-0.992833	0.000297206	CLIP-associating protein 2 isoform X32	-	-
303	clcb	ssa09	89221800	89230648	died	survived	19.7655	9.9117	-0.99578	0.00231411	Clathrin light chain B	-	-
304	cld5	ssa11	55504634	55506334	died	survived	9.35461	2.84697	-1.71625	0.00231411	Claudin-5	-	-
305	clm1	ssa18	17006288	17025096	died	survived	1.29319	3.31836	1.35954	0.0158453	CMRF35-like molecule 1 precursor	YES	CMRF35-like molecule 1 precursor
306	cln5	ssa21	637060	641232	died	survived	8.98508	4.14938	-1.11464	0.00711322	ceroid-lipofuscinosis neuronal protein 5	-	-
307	clpt1	ssa14	74378912	74388228	died	survived	3.02266	5.98948	0.986612	0.00474126	Cleft lip and palate transmembrane protein 1	-	-
308	clptm1	ssa09	99699135	99726328	died	survived	25.0443	12.0103	-1.06021	0.000297206	cleft lip and palate transmembrane protein 1	-	-
309	clspn	ssa14	56688024	56710955	died	survived	0.360832	1.44274	1.99941	0.000297206	claspin isoform X5	-	-
310	cmpk2	ssa09	10594982	10606669	died	survived	148.434	11.7285	-3.66173	0.000297206	thymidylate kinase	YES	thymidylate kinase
311	cmtr1	ssa06	67610139	67631370	died	survived	17.1384	7.28788	-1.23366	0.000297206	cap-specific mRNA (nucleoside-2'-O-)-methyltransferase 1 isoform X4	-	-
312	cn37	ssa06	38120783	38126472	died	survived	43.0174	26.6315	-0.691787	0.011788	2%2C3-cyclic-nucleotide 3-phosphodiesterase	-	-
313	cnbp	ssa13	19108144	19112187	died	survived	235.537	112.582	-1.06497	0.000297206	zinc finger protein 9 isoform X2	-	-
314	cnbp	ssa15	59784419	59788623	died	survived	176.809	96.4973	-0.873635	0.00190354	zinc finger protein 9 isoform X2	-	-
315	cnih1	ssa01	4473241	4489437	died	survived	37.4521	22.4947	-0.735465	0.0138521	protein cornichon homolog	-	-
316	cnksr3	ssa06	51328830	51373567	died	survived	7.03318	2.91145	-1.27244	0.000297206	connector enhancer of kinase suppressor of ras 3	YES	connector enhancer of kinase suppressor of ras 3
317	cnn1	ssa03	67938625	67946337	died	survived	42.5511	68.2369	0.681355	0.0306137	Calponin-1	-	-
318	cnn2	ssa14	12786675	12793011	died	survived	28.5729	16.5565	-0.787253	0.00456377	calponin-2	-	-
319	cnpy3	ssa18	68410021	68414818	died	survived	5.12134	16.3514	1.67482	0.000297206	canopy homolog 3 precursor	-	-
320	cnpy4	ssa07	17541671	17544991	died	survived	6.26502	11.534	0.880498	0.00383883	protein canopy 4 precursor	-	-
321	cobll1	ssa21	15378626	15413087	died	survived	1.26307	3.05624	1.27482	0.00148166	cordon-bleu protein-like 1 isoform X3	-	-
322	col1a2	ssa27	30169230	30193468	died	survived	37.2741	133.885	1.84475	0.000297206	collagen alpha-2(I) chain isoform X4	-	-
323	colgalt2	ssa10	21953622	21990565	died	survived	37.1111	2.77908	-3.73917	0.000297206	procollagen galactosyltransferase 2	-	-
324	copb	ssa11	24736361	24743555	died	survived	9.19174	4.32327	-1.08822	0.000297206	Coatomer subunit beta	-	-
325	cops3	ssa28	3761445	3774154	died	survived	28.0549	18.5368	-0.597861	0.0404852	COP9 signalosome complex subunit 3	-	-
326	cops5	ssa29	25237006	25241587	died	survived	45.6117	26.6203	-0.776875	0.00526381	COP9 signalosome complex subunit 5	-	-
327	copt1	ssa01	135076875	135105974	died	survived	21.0698	32.2583	0.614495	0.0376635	High affinity copper uptake protein 1	-	-
328	coq6	ssa09	22844763	22855104	died	survived	42.5259	20.2761	-1.06857	0.000297206	LOW QUALITY PROTEIN: ubiquinone biosynthesis monooxygenase COQ6%2C mitochondrial	-	-
329	coq7	ssa02	53323806	53334250	died	survived	17.7865	9.32949	-0.930911	0.0138521	Ubiquinone biosynthesis protein COQ7 homolog	-	-
330	cpsf3l	ssa15	85747357	85756225	died	survived	4.29016	7.25037	0.757025	0.0258039	integrator complex subunit 11	-	-
331	cpt2	ssa10	39991287	39996721	died	survived	40.767	25.9454	-0.651927	0.0179396	carnitine O-palmitoyltransferase 2%2C mitochondrial	-	-
332	cpz	ssa18	48173247	48198265	died	survived	2.18799	4.70567	1.1048	0.00509148	carboxypeptidase Z	-	-
333	cq049	ssa18	60101513	60119452	died	survived	4.56145	7.94804	0.801105	0.0336706	potential DNA-binding protein C17orf49 homolog	-	-
334	cr032	ssa13	98149438	98159491	died	survived	183.502	65.6324	-1.48332	0.000297206	CR032 protein	-	-
335	cr3l2	ssa07	35380514	35406989	died	survived	42.4611	19.4264	-1.12812	0.000297206	cAMP-responsive element-binding protein 3-like protein 2	-	-
336	creb3l4	ssa02	21490708	21495331	died	survived	4.45902	2.26964	-0.974263	0.00966174	cyclic AMP-responsive element-binding protein 3-like protein 4 isoform X2	-	-
337	crem	ssa14	18771054	18882203	died	survived	16.2507	3.11844	-2.38161	0.000297206	cAMP-responsive element modulator isoform X2	-	-
338	crf1	ssa03	20925843	20927019	died	survived	1.81062	4.52638	1.32188	0.0412893	Corticoliberin-1	-	-
339	crip1	ssa01	39648346	39659389	died	survived	2868.89	1133.73	-1.33942	0.000297206	cysteine-rich protein 1 (intestinal)	-	-
340	crip2	ssa06	76571329	76580478	died	survived	7.0555	18.1843	1.36587	0.000297206	cysteine-rich protein 2	-	-
341	crld2	ssa26	21477543	21497841	died	survived	9.49907	3.73274	-1.34755	0.000297206	Cysteine-rich secretory protein LCCL domain-containing 2 precursor	-	-
342	cs056	ssa02	57588771	57591760	died	survived	125.004	68.3657	-0.870636	0.00148166	UPF0139 membrane protein C19orf56 homolog	-	-
343	csde1	ssa15	75502248	75522784	died	survived	97.3532	53.1523	-0.873094	0.00474126	Cold shock domain-containing protein E1	-	-
344	csk21	ssa14	75555238	75588036	died	survived	17.187	10.1904	-0.754109	0.011788	Casein kinase II subunit alpha	-	-
345	csn4	ssa13	92146586	92154022	died	survived	27.5459	17.7793	-0.631636	0.0233347	COP9 signalosome complex subunit 4	-	-
346	csnk1d	ssa28	16447281	16461888	died	survived	5.77363	9.98201	0.789852	0.015135	casein kinase I isoform delta isoform X2	-	-
347	csrp2	ssa07	51893383	51899324	died	survived	3.4527	9.65233	1.48315	0.0426745	cysteine and glycine-rich protein 2	-	-
348	csrp3	ssa11	8150650	8156401	died	survived	1450.63	426.175	-1.76717	0.000297206	cysteine and glycine-rich protein 3	-	-
349	cssa01h15orf41	ssa01	30684999	30764578	died	survived	0.48646	1.9798	2.02496	0.00103643	uncharacterized protein C15orf41 homolog	-	-
350	cssa01h2orf42	ssa01	136162651	136168052	died	survived	1.16267	3.17232	1.4481	0.000559046	uncharacterized protein C2orf42 homolog isoform X2	-	-
351	cssa03h7orf25	ssa03	7376984	7381681	died	survived	18.8173	8.11871	-1.21274	0.000297206	UPF0415 protein C7orf25 homolog	-	-
352	cssa04h17orf49	ssa04	47386284	47395660	died	survived	3.34348	6.52624	0.964902	0.0113368	chromatin complexes subunit BAP18	-	-
353	cssa05h8orf37	ssa05	58281255	58298651	died	survived	0.80954	3.26183	2.01051	0.0363512	protein C8orf37 homolog isoform X1	-	-
354	cssa06h16orf58	ssa06	24814897	24832741	died	survived	1.36722	2.52875	0.88718	0.0376635	RUS1 family protein C16orf58 homolog isoform X2	-	-
355	cssa09h14orf159	ssa09	30430764	30444174	died	survived	1.28357	2.76773	1.10854	0.00231411	UPF0317 protein C14orf159 homolog%2C mitochondrial isoform X2	-	-
356	cssa09h5orf45	ssa09	57395604	57398556	died	survived	1.49369	4.51233	1.595	0.000297206	UPF0544 protein C5orf45 homolog isoform X1	-	-
357	cssa10h11orf74	ssa10	92032855	92060455	died	survived	28.4589	12.6755	-1.16683	0.000297206	CK074 protein	-	-
358	cssa10h15orf61	ssa10	115286421	115288332	died	survived	1.07552	3.23235	1.58755	0.00365338	uncharacterized protein C15orf61 homolog	-	-
359	cssa14h1orf123	ssa14	44675965	44678341	died	survived	66.3021	35.6582	-0.894819	0.00251242	CA123 protein	-	-
360	cssa15h14orf2	ssa15	38887981	38889747	died	survived	5372.48	2875.44	-0.901805	0.0076022	6.8 kDa mitochondrial proteolipid	-	-
361	cssa17h12orf56	ssa17	37427718	37450392	died	survived	2.85993	7.54608	1.39975	0.000297206	uncharacterized protein C12orf56 homolog isoform X1	-	-
362	cssa18h10orf54	ssa18	537946	1396772	died	survived	9.3339	29.3673	1.65366	0.000297206	platelet receptor Gi24 isoform X2	-	-
363	cssa19h9orf152	ssa19	72064625	72066790	died	survived	2.63725	6.9994	1.4082	0.00402178	uncharacterized protein C9orf152 homolog	-	-
364	cssa20h12orf49	ssa20	2674445	2677987	died	survived	2.21054	4.10888	0.894349	0.0435935	UPF0454 protein C12orf49 homolog	-	-
365	cssa20h3orf52	ssa20	82980318	83019228	died	survived	2.67845	0.901164	-1.57154	0.0293671	TPA-induced transmembrane protein	-	-
366	cssa21h2orf88	ssa21	11953513	11957593	died	survived	0.239208	1.69276	2.82304	0.00808657	small membrane A-kinase anchor protein	-	-
367	cssa21hxorf36	ssa21	22141350	22147726	died	survived	0.816574	4.02324	2.3007	0.000297206	CC058 protein precursor	-	-
368	cssa22h3orf18	ssa22	11162310	11169216	died	survived	0.290272	1.40758	2.27774	0.00872741	uncharacterized protein C3orf18 homolog	-	-
369	cssa26h19orf12	ssa26	12765633	12778454	died	survived	9.0209	17.2336	0.933878	0.0311042	protein C19orf12 homolog isoform X1	-	-
370	cssa29h8orf59	ssa29	15860944	15880645	died	survived	150.351	68.9207	-1.12533	0.000297206	uncharacterized protein C8orf59 homolog	-	-
371	ct054	ssa02	32502809	32511768	died	survived	31.5996	11.804	-1.42063	0.000297206	riboflavin transporter 2 isoform X1	-	-
372	ctdspl	ssa14	49211825	49258243	died	survived	3.16515	6.86955	1.11794	0.00080356	CTD small phosphatase-like protein isoform X3	-	-
373	ctgf	ssa06	55346037	55348882	died	survived	15.3671	4.10149	-1.90563	0.000297206	Connective tissue growth factor precursor	-	-
374	ctl2	ssa06	30688971	30714349	died	survived	17.3171	7.8704	-1.13769	0.000297206	choline transporter-like protein 2 isoform X2	-	-
375	ctnnbip1	ssa15	75064536	75096620	died	survived	14.6083	29.0475	0.99163	0.000297206	Beta-catenin-interacting protein 1	-	-
376	ctso	ssa05	25586282	25599683	died	survived	2.04745	5.28463	1.36797	0.0145657	Cathepsin O precursor	-	-
377	cttnbp2nl	ssa13	11268534	11304665	died	survived	1.97901	6.84693	1.79068	0.000297206	CTTNBP2 N-terminal-like protein isoform X1	-	-
378	cxb6	ssa25	31018435	31021930	died	survived	24.1586	9.9475	-1.28013	0.000297206	Gap junction beta-6 protein	-	-
379	cxcl12	ssa18	3719996	3758289	died	survived	8.28225	30.8004	1.89485	0.00526381	stromal cell-derived factor 1	-	-
380	cxl10	ssa11	50144427	50145681	died	survived	333.996	32.1635	-3.37634	0.000297206	C-X-C motif chemokine 10 isoform X1	YES	C-X-C motif chemokine 10 isoform X1
381	cxl14	ssa09	71325820	71330164	died	survived	8.44965	17.6754	1.06478	0.00543504	C-X-C motif chemokine 14 precursor	-	-
382	cyfip1	ssa16	57137192	57143494	died	survived	42.314	10.2444	-2.0463	0.000297206	cytoplasmic FMR1-interacting protein 1	-	-
383	cyr61	ssa10	40663062	40666049	died	survived	1.36362	4.96882	1.86546	0.000297206	protein CYR61	-	-
384	cystm1	ssa09	79054354	79077843	died	survived	5.02488	2.20798	-1.18636	0.0147073	cysteine-rich and transmembrane domain-containing protein 1	-	-
385	cyth3	ssa28	15712879	15750179	died	survived	15.0625	7.18514	-1.06787	0.000297206	cytohesin-3	YES	cytohesin-3
386	cytip	ssa21	14131789	14136059	died	survived	1.11474	3.81124	1.77355	0.00148166	Pleckstrin homology Sec7 and coiled-coil domains-binding protein	-	-
387	dab2	ssa01	113177037	113192051	died	survived	9.9007	2.96118	-1.74136	0.000297206	disabled homolog 2	-	-
388	dact1	ssa01	35917326	35925297	died	survived	0.153878	1.30682	3.0862	0.000559046	dapper homolog 1	-	-
389	dal1b	ssa25	12267774	12270198	died	survived	45.0297	102.178	1.18214	0.000297206	Death-associated protein-like 1-B	-	-
390	dapk3	ssa14	40922348	40934774	died	survived	36.7676	7.10936	-2.37064	0.000297206	death-associated protein kinase 3	YES	death-associated protein kinase 3
391	dapl1	ssa21	14416062	14421313	died	survived	25.7518	53.7559	1.06175	0.00080356	Death-associated protein-like 1-A	-	-
392	dapp1	ssa01	29197495	29209109	died	survived	2.60281	8.04387	1.62782	0.0064503	dual adapter for phosphotyrosine and 3-phosphotyrosine and 3-phosphoinositide	YES	dual adapter for phosphotyrosine and 3-phosphotyrosine and 3-phosphoinositide
393	dars2	ssa03	21385464	21403814	died	survived	1.52037	3.38051	1.15282	0.00211099	aspartate--tRNA ligase%2C mitochondrial	-	-
394	dbnl	ssa24	19037898	19055296	died	survived	3.83302	9.15979	1.25684	0.000297206	drebrin-like protein isoform X2	-	-
395	dbt	ssa16	44782946	44790616	died	survived	14.4761	8.36027	-0.792053	0.0064503	lipoamide acyltransferase component of branched-chain alpha-keto acid dehydrogenase complex%2C mitochondrial	-	-
396	dcaf10	ssa01	2041391	2053425	died	survived	13.1195	5.35904	-1.29166	0.000297206	DDB1- and CUL4-associated factor 10	-	-
397	dcaf17	ssa25	14251550	14258762	died	survived	0.841671	2.38364	1.50184	0.00169382	DDB1- and CUL4-associated factor 17	-	-
398	dcaf6	ssa21	22974585	23046512	died	survived	3.39281	7.76955	1.19535	0.000297206	DDB1- and CUL4-associated factor 6 isoform X6	-	-
399	dcakd	ssa19	57451801	57464555	died	survived	2.35694	4.32421	0.875524	0.0164132	dephospho-CoA kinase domain-containing protein	-	-
400	dcbld2	ssa25	36908549	36947111	died	survived	0.972002	1.98302	1.02867	0.0152785	discoidin%2C CUB and LCCL domain-containing protein 2	-	-
401	dck	ssa01	141538812	141579863	died	survived	107.521	18.3629	-2.54975	0.000297206	deoxycytidine kinase	YES	deoxycytidine kinase
402	dcp2	ssa01	150276038	150291965	died	survived	14.0116	22.9954	0.714724	0.0173923	mRNA-decapping enzyme 2	-	-
403	dcps	ssa04	66062121	66070068	died	survived	30.5434	16.3207	-0.904158	0.00211099	m7GpppX diphosphatase	-	-
404	dcxr	ssa28	16262685	16273575	died	survived	81.3024	46.4002	-0.809167	0.0034675	L-xylulose reductase	-	-
405	ddah2	ssa27	3358395	3367677	died	survived	0.966909	3.89752	2.0111	0.00103643	N(G)%2CN(G)-dimethylarginine dimethylaminohydrolase 2 isoform X1	-	-
406	ddhd2	ssa20	28339156	28364490	died	survived	6.50337	13.1334	1.01398	0.00080356	phospholipase DDHD2 isoform X4	-	-
407	ddit4l	ssa07	13124277	13126780	died	survived	1.30583	5.37797	2.0421	0.000297206	DNA-damage-inducible transcript 4-like	-	-
408	ddr1	ssa24	41550263	41605169	died	survived	2.56367	1.30795	-0.970909	0.0255463	epithelial discoidin domain-containing receptor 1 isoform X3	-	-
409	ddx11	ssa10	86640660	86652856	died	survived	0.61859	1.36676	1.1437	0.0242509	probable ATP-dependent RNA helicase DDX11 isoform X1	-	-
410	ddx39	ssa06	30181773	30188981	died	survived	36.9593	14.341	-1.36579	0.000297206	ATP-dependent RNA helicase DDX39	-	-
411	ddx39b	ssa03	64019083	64026634	died	survived	29.6804	14.503	-1.03316	0.000297206	ATP-dependent RNA helicase DDX39	-	-
412	ddx3x	ssa21	22685344	22711195	died	survived	27.5169	13.6758	-1.00869	0.000297206	ATP-dependent RNA helicase DDX3X isoform X5	-	-
413	ddx46	ssa04	77753530	77778195	died	survived	19.2006	11.3834	-0.754224	0.0061158	probable ATP-dependent RNA helicase DDX46	-	-
414	ddx49	ssa16	43367106	43400981	died	survived	20.3504	11.8408	-0.781287	0.0423306	probable ATP-dependent RNA helicase DDX49	-	-
415	ddx52	ssa11	92552154	92589476	died	survived	17.0928	8.5367	-1.00164	0.00080356	probable ATP-dependent RNA helicase DDX52 isoform X1	-	-
416	ddx56	ssa11	55008924	55016544	died	survived	11.5779	6.54469	-0.822972	0.0110336	probable ATP-dependent RNA helicase DDX56 isoform X1	-	-
417	ddx58	ssa18	70356477	70372550	died	survived	39.1225	7.54076	-2.37522	0.000297206	retinoic acid-inducible gene-I	YES	retinoic acid-inducible gene-I
418	ddx6	ssa09	139288898	139315442	died	survived	3.49039	6.27967	0.847301	0.0166956	probable ATP-dependent RNA helicase DDX6	-	-
419	decr1	ssa05	58790235	58797191	died	survived	194.114	110.331	-0.815073	0.00383883	2%2C4-dienoyl-CoA reductase%2C mitochondrial	-	-
420	dema	ssa01	117025276	117034260	died	survived	0.769751	1.97204	1.35723	0.0348922	Dematin	-	-
421	dennd2d	ssa15	68366235	68399940	died	survived	0.718596	1.88914	1.39448	0.0183547	DENN domain-containing protein 2D isoform X2	-	-
422	depdc1b	ssa01	149055920	149069659	died	survived	0.0806002	1.27145	3.97954	0.00743956	DEP domain-containing protein 1B isoform X1	-	-
423	derl2	ssa24	24840294	24843194	died	survived	0.356681	1.40529	1.97817	0.0473893	derlin-2	-	-
424	desi2	ssa28	20307858	20358236	died	survived	2.97914	8.23449	1.46678	0.00103643	desumoylating isopeptidase 2 isoform X2	-	-
425	dgkd	ssa09	93125420	93296098	died	survived	1.53221	0.752101	-1.02662	0.015135	diacylglycerol kinase delta isoform X3	-	-
426	dhb14	ssa03	75081631	75087782	died	survived	1.14124	7.74637	2.76291	0.000297206	17-beta-hydroxysteroid dehydrogenase 14	-	-
427	dhfr	ssa15	2391300	2402854	died	survived	12.2129	24.3055	0.992881	0.0066165	Dihydrofolate reductase	-	-
428	dhr11	ssa20	57959524	57962492	died	survived	11.1782	20.5203	0.876365	0.00560818	Dehydrogenase/reductase SDR family member 11	-	-
429	dhrs4	ssa18	57095617	57112750	died	survived	34.6987	20.677	-0.746859	0.0254183	Dehydrogenase/reductase SDR family member 4	-	-
430	dhrs7	ssa09	24802293	24819915	died	survived	3.98995	10.2606	1.36267	0.000297206	dehydrogenase/reductase SDR family member 7	-	-
431	dhso	ssa26	16053161	16057496	died	survived	6.02738	15.8502	1.3949	0.000297206	Sorbitol dehydrogenase	-	-
432	dhx37	ssa20	30236621	30252200	died	survived	4.41533	2.72651	-0.695469	0.0388464	probable ATP-dependent RNA helicase DHX37 isoform X2	-	-
433	dhx58	ssa03	60287926	60293602	died	survived	75.398	6.2383	-3.5953	0.000297206	probable ATP-dependent RNA helicase DHX58	-	-
434	dhx9	ssa03	21222060	21258536	died	survived	16.4601	8.36305	-0.976874	0.00126319	ATP-dependent RNA helicase A isoform X2	-	-
435	diexf	ssa09	27122216	27128039	died	survived	4.90164	3.00053	-0.708047	0.0423306	digestive organ expansion factor homolog isoform X2	-	-
436	dio1	ssa10	11133073	11135664	died	survived	1.36086	5.71459	2.07013	0.000559046	type I iodothyronine deiodinase	-	-
437	dirc2	ssa25	22411993	22418123	died	survived	10.3313	3.74302	-1.46474	0.00919635	disrupted in renal carcinoma protein 2	-	-
438	dj-1	ssa22	24148575	24153099	died	survived	42.8406	22.511	-0.928346	0.00270904	dj-1 protein	-	-
439	dlat	ssa04	82301905	82320259	died	survived	23.3863	15.1595	-0.625438	0.0352585	dihydrolipoyllysine-residue acetyltransferase component of pyruvate dehydrogenase complex%2C mitochondrial	-	-
440	dlgap5	ssa28	15614355	15631533	died	survived	0.632498	3.84116	2.60241	0.000297206	disks large-associated protein 5	-	-
441	dlst	ssa09	22132731	22144656	died	survived	42.0642	24.8805	-0.757578	0.00776402	dihydrolipoyllysine-residue succinyltransferase component of 2-oxoglutarate dehydrogenase complex%2C mitochondrial isoform X2	-	-
442	dna2	ssa01	94319374	94346477	died	survived	0.43314	1.34044	1.6298	0.00103643	DNA replication ATP-dependent helicase/nuclease DNA2	-	-
443	dnaja2	ssa11	12093824	12098889	died	survived	121.904	50.2964	-1.27721	0.000297206	dnaJ homolog subfamily A member 2	-	-
444	dnajb5	ssa24	15237101	15246607	died	survived	3.03004	6.02011	0.990455	0.0199959	dnaJ homolog subfamily B member 5	-	-
445	dnajc19	ssa10	23924625	23926551	died	survived	236.231	152.663	-0.62985	0.0205401	mitochondrial import inner membrane translocase subunit TIM14	-	-
446	dnajc24	ssa10	100764719	100784107	died	survived	9.26204	4.64741	-0.994903	0.0222775	dnaJ homolog subfamily C member 24	-	-
447	dnajc9	ssa19	46351536	46354117	died	survived	8.41604	14.8502	0.819273	0.0128263	dnaJ homolog subfamily C member 9	-	-
448	dnal4	ssa03	54092882	54096301	died	survived	3.4871	6.87108	0.978509	0.0208081	dynein light chain 4%2C axonemal isoform X1	-	-
449	dnjc7	ssa03	60035876	60048430	died	survived	30.3164	18.6789	-0.698688	0.0104256	DnaJ homolog subfamily C member 7	-	-
450	dnjc8	ssa27	1678967	1683622	died	survived	46.5522	22.9272	-1.02179	0.000297206	DnaJ homolog subfamily C member 8	-	-
451	dnph1	ssa18	11623870	11625530	died	survived	2.26069	7.43487	1.71754	0.00211099	2'-deoxynucleoside 5'-phosphate N-hydrolase 1	-	-
452	donson	ssa16	76780192	76784612	died	survived	0.416933	1.54566	1.89034	0.0116379	protein downstream neighbor of Son	-	-
453	dph3	ssa17	9149707	9150576	died	survived	16.6438	9.10527	-0.870211	0.0396683	DPH3 homolog	-	-
454	dpm2	ssa11	45427722	45438766	died	survived	13.1401	21.8897	0.736279	0.0313485	dolichol phosphate-mannose biosynthesis regulatory protein	-	-
455	dpp3	ssa11	80859802	80872492	died	survived	14.8814	9.55876	-0.638612	0.035501	dipeptidyl peptidase 3	-	-
456	dpyl3	ssa04	70013287	70058837	died	survived	7.01203	3.87667	-0.855016	0.0111867	Dihydropyrimidinase-related protein 3	-	-
457	dram1	ssa07	42528270	42531996	died	survived	64.2488	13.2656	-2.27599	0.000297206	Damage-regulated autophagy modulator	-	-
458	drg1	ssa01	121710887	121714475	died	survived	51.2903	22.3721	-1.19698	0.000297206	developmentally-regulated GTP-binding protein 1	-	-
459	dtd1	ssa02	50864817	50876458	died	survived	24.0927	12.4153	-0.956478	0.00270904	D-tyrosyl-tRNATyr deacylase 1	-	-
460	dtna	ssa14	30108856	30146659	died	survived	15.8418	27.637	0.80286	0.0061158	dystrobrevin alpha isoform X2	-	-
461	dtwd2	ssa01	136133979	136148964	died	survived	26.4779	8.60028	-1.62233	0.000297206	DTW domain-containing protein 2	-	-
462	dtx3l	ssa22	31990605	32101281	died	survived	65.143	14.2695	-2.19067	0.000297206	deltex-3-like	-	-
463	dusp27	ssa16	74584446	74596252	died	survived	4.82623	12.8825	1.41645	0.000297206	inactive dual specificity phosphatase 27	-	-
464	dync1h1	ssa01	8504576	8556207	died	survived	19.368	11.5753	-0.742624	0.00727596	cytoplasmic dynein 1 heavy chain 1 isoform X2	-	-
465	dynlrb2	ssa10	88623481	88626789	died	survived	305.933	133.382	-1.19765	0.000297206	dynein light chain roadblock-type 2	-	-
466	dyrk2	ssa07	57650266	57652593	died	survived	3.24345	8.97092	1.46773	0.000297206	dual specificity tyrosine-phosphorylation-regulated kinase 2	-	-
467	ebi2	ssa21	2346912	2354857	died	survived	3.35994	6.79161	1.01532	0.00509148	G-protein coupled receptor 183	-	-
468	ebp2	ssa23	7791576	7809898	died	survived	47.641	25.6045	-0.895805	0.000559046	Probable rRNA-processing protein EBP2	-	-
469	ecd	ssa01	64988043	65000215	died	survived	6.31754	3.82536	-0.723768	0.0361061	protein ecdysoneless homolog isoform X2	-	-
470	ech1	ssa20	49731948	49737604	died	survived	58.9546	33.2954	-0.824279	0.00270904	delta(3%2C5)-Delta(2%2C4)-dienoyl-CoA isomerase%2C mitochondrial	-	-
471	echs1	ssa18	3404219	3440522	died	survived	264.276	148.774	-0.828922	0.00420521	enoyl-CoA hydratase%2C mitochondrial precursor	-	-
472	ecsit	ssa18	46078285	46082302	died	survived	18.9743	9.56125	-0.988774	0.000559046	evolutionarily conserved signaling intermediate in Toll pathway%2C mitochondrial	YES	evolutionarily conserved signaling intermediate in Toll pathway%2C mitochondrial
473	ect2	ssa10	26352192	26381608	died	survived	0.355628	2.23112	2.64933	0.000297206	protein ECT2 isoform X2	-	-
474	edil3	ssa11	55788734	55807169	died	survived	0.302647	1.08281	1.83906	0.00594981	EGF-like repeat and discoidin I-like domain-containing protein 3 isoform X1	-	-
475	ef-1g	ssa05	4885922	4906125	died	survived	545.348	338.435	-0.688296	0.0291133	elongation factor 1 gamma	-	-
476	ef1b	ssa16	78823106	78826048	died	survived	384.661	195.086	-0.979478	0.000559046	Elongation factor 1-beta	-	-
477	ef1g	ssa09	87764077	87788675	died	survived	211.221	117.204	-0.849732	0.00383883	Elongation factor 1-gamma	-	-
478	ef2	ssa23	32462734	32478806	died	survived	96.7556	63.8963	-0.598611	0.0371829	elongation factor 2 isoform X1	-	-
479	efhd1	ssa09	127125017	127141997	died	survived	730.277	107.018	-2.77059	0.000297206	EF-hand domain-containing protein D1	-	-
480	egln3	ssa01	35365930	35373992	died	survived	2.85143	5.75266	1.01255	0.0311042	egl nine homolog 3	-	-
481	ehd3	ssa03	51462698	51482939	died	survived	8.12039	2.73365	-1.57072	0.000297206	EH domain-containing protein 3	-	-
482	ei2bg	ssa03	22514159	22561749	died	survived	11.5452	6.39405	-0.852487	0.00996546	Translation initiation factor eIF-2B subunit gamma	-	-
483	eif1ad	ssa05	15484679	15502303	died	survived	14.5521	8.99256	-0.694421	0.0348922	probable RNA-binding protein EIF1AD	-	-
484	eif2ak2	ssa19	33870803	33904421	died	survived	11.6614	2.27359	-2.3587	0.000297206	Interferon-induced%2C double-stranded RNA-activated protein kinase	-	-
485	eif2ak4	ssa01	22871841	22897088	died	survived	1.07533	2.04575	0.927854	0.0184911	eukaryotic translation initiation factor 2-alpha kinase 4	-	-
486	eif3a	ssa01	49345484	49361889	died	survived	32.2679	19.8317	-0.702294	0.0162757	eukaryotic translation initiation factor 3 subunit A isoform X1	-	-
487	eif3ea	ssa02	32868703	32931752	died	survived	114.39	72.9793	-0.648404	0.024377	eukaryotic translation initiation factor 3 subunit E	-	-
488	eif3g	ssa03	67187671	67195214	died	survived	90.0452	48.4542	-0.894028	0.00126319	eukaryotic translation initiation factor 3 subunit G	-	-
489	eif3i	ssa27	38086166	38090968	died	survived	185.403	106.978	-0.793353	0.0034675	Eukaryotic translation initiation factor 3 subunit I	-	-
490	eif3k	ssa20	49943444	49951420	died	survived	119.631	74.7819	-0.677834	0.0122378	eukaryotic translation initiation factor 3 subunit K isoform X1	-	-
491	eif3m	ssa11	35584526	35590716	died	survived	58.7813	29.7086	-0.984478	0.000297206	eukaryotic translation initiation factor 3 subunit M	-	-
492	eif4e1a	ssa09	26659217	26676629	died	survived	176.331	25.7868	-2.77358	0.000297206	eukaryotic translation initiation factor 4E-1A	-	-
493	eif4e2	ssa03	43651493	43664837	died	survived	8.05188	15.9369	0.984978	0.00251242	eukaryotic translation initiation factor 4E type 2 isoform X1	-	-
494	elac1	ssa24	38383444	38386064	died	survived	14.8903	6.32634	-1.23493	0.000297206	zinc phosphodiesterase ELAC protein 1	-	-
495	ell	ssa23	31867609	31913886	died	survived	4.07799	2.36036	-0.788851	0.039197	RNA polymerase II elongation factor ELL	-	-
496	elmo1	ssa27	31100710	31263530	died	survived	3.74952	8.65501	1.20683	0.000297206	engulfment and cell motility protein 1 isoform X4	-	-
497	elmsan1	ssa01	39563342	39595403	died	survived	3.76794	2.09426	-0.847337	0.0064503	ELM2 and SANT domain-containing protein 1 isoform X2	-	-
498	elob	ssa06	24775732	24778561	died	survived	51.5984	22.0834	-1.22437	0.000297206	Transcription elongation factor B polypeptide 2	-	-
499	elp2	ssa27	32033020	32076332	died	survived	3.42485	1.98738	-0.785178	0.0437108	elongator complex protein 2	-	-
500	elvol5a	ssa01	92796414	92811933	died	survived	3.5329	7.6386	1.11246	0.0030918	polyunsaturated fatty acid elongase	-	-
501	emc4	ssa07	23970687	23993364	died	survived	70.9022	46.7435	-0.601065	0.0340338	ER membrane protein complex subunit 4	-	-
502	eme1	ssa01	94815588	94838007	died	survived	0.229171	1.09233	2.25292	0.000297206	crossover junction endonuclease EME1 isoform X1	-	-
503	emp3	ssa15	69060915	69065642	died	survived	50.3628	21.2982	-1.24163	0.000297206	epithelial membrane protein 3 isoform X1	-	-
504	enah	ssa06	60891640	61074564	died	survived	0.516785	3.88626	2.91075	0.000297206	protein enabled homolog isoform X4	-	-
505	endog	ssa24	32458058	32459917	died	survived	12.6681	6.41558	-0.981549	0.0064503	endonuclease G%2C mitochondrial	-	-
506	enosf1	ssa19	29464958	29469797	died	survived	1.34913	3.67056	1.44397	0.00981308	Galactonate dehydratase	-	-
507	enp2	ssa11	69184320	69232110	died	survived	4.91041	9.67775	0.978828	0.00456377	Ectonucleoside triphosphate diphosphohydrolase 2	-	-
508	ensa	ssa05	56923116	56933382	died	survived	4.56113	9.54165	1.06485	0.00628345	alpha-endosulfine	-	-
509	epd1	ssa04	45445654	45447879	died	survived	1.7393	0.22446	-2.95398	0.0165544	Ependymin-1 precursor	-	-
510	epha2	ssa22	11046808	11061302	died	survived	3.0477	1.70506	-0.837895	0.0296167	ephrin type-A receptor 2 isoform X1	-	-
511	epsti1	ssa25	28809463	28823873	died	survived	71.3082	13.7005	-2.37984	0.000297206	epithelial-stromal interaction protein 1 isoform X1	-	-
512	erbb2	ssa19	60055535	60095206	died	survived	1.23539	2.34403	0.924033	0.0105773	receptor tyrosine-protein kinase erbB-2	-	-
513	ercc1	ssa21	52908756	52913565	died	survived	19.0761	8.05887	-1.24312	0.000297206	DNA excision repair protein ERCC-1	-	-
514	ercc6l	ssa04	45642412	45653279	died	survived	1.06879	5.79095	2.43782	0.000297206	DNA excision repair protein ERCC-6-like	-	-
515	ercc6l2	ssa24	8146510	8166806	died	survived	0.861489	1.65266	0.939886	0.0154247	DNA excision repair protein ERCC-6-like 2 isoform X2	-	-
516	erf3b	ssa06	21329779	21344974	died	survived	14.4981	9.68624	-0.581859	0.0481682	Eukaryotic peptide chain release factor GTP-binding subunit ERF3B	-	-
517	erg	ssa04	55370243	55447539	died	survived	31.031	10.5527	-1.5561	0.000297206	transcriptional regulator ERG	-	-
518	ero1a	ssa09	4305686	4329890	died	survived	0.412326	1.10582	1.42327	0.0463678	ERO1-like protein alpha	-	-
519	esco2	ssa06	58790692	58795011	died	survived	1.65153	7.65375	2.21236	0.000297206	N-acetyltransferase ESCO1	-	-
520	espl1	ssa12	59173007	59198807	died	survived	0.440483	2.71062	2.62147	0.000297206	separin	-	-
521	esyt2	ssa29	9229611	9283545	died	survived	0.375335	1.63637	2.12425	0.000297206	extended synaptotagmin-2 isoform X2	-	-
522	ets1	ssa04	66150357	66177764	died	survived	1.12018	2.74976	1.29557	0.0034675	protein C-ets-1 isoform X3	-	-
523	eva1a	ssa15	22083083	22257710	died	survived	9.61794	4.38265	-1.13393	0.000297206	protein eva-1 homolog A isoform X2	-	-
524	exo5	ssa20	56337780	56348645	died	survived	0.601565	2.69798	2.16508	0.00270904	exonuclease V	-	-
525	exos4	ssa03	29865618	29867612	died	survived	19.2729	8.62966	-1.1592	0.000297206	Exosome complex exonuclease RRP41	-	-
526	exosc7	ssa27	3185622	3195381	died	survived	22.4006	13.7517	-0.70393	0.0397851	Exosome complex exonuclease RRP42	-	-
527	ext2	ssa26	26603869	26649911	died	survived	25.3621	16.5681	-0.614271	0.0365878	exostosin-2 isoform X1	-	-
528	extl2	ssa03	8723424	8729821	died	survived	1.70076	4.19658	1.30303	0.00840691	exostosin-like 2	-	-
529	ezh2	ssa19	8764373	8776881	died	survived	6.43518	12.4977	0.957606	0.000559046	histone-lysine N-methyltransferase EZH2 isoform X2	-	-
530	ezr	ssa15	24154097	24213019	died	survived	59.6293	34.7512	-0.778957	0.00543504	ezrin	-	-
531	f100a	ssa06	34703518	34710646	died	survived	5.47389	11.5656	1.0792	0.0061158	FAM100A	-	-
532	f13a	ssa07	21520496	21534553	died	survived	11.4279	3.99492	-1.51632	0.000297206	Coagulation factor XIII A chain	-	-
533	f264	ssa22	17317683	17346824	died	survived	67.0983	112.379	0.74403	0.0199959	6-phosphofructo-2-kinase/fructose-2%2C6-biphosphatase 4 isoform X1	-	-
534	f2r	ssa01	135337320	135340733	died	survived	24.1	10.0125	-1.26724	0.000297206	proteinase-activated receptor 1	-	-
535	fa49a	ssa14	88928783	88954671	died	survived	1.89895	4.35784	1.19841	0.0126809	FAM49A	-	-
536	fa53b	ssa01	103629597	103658687	died	survived	2.17676	4.00608	0.880006	0.0412893	FAM53B	-	-
537	fa60a	ssa26	28110415	28113737	died	survived	2.61358	5.18677	0.988809	0.0373062	FAM60A	-	-
538	fa70b	ssa09	106424469	106458604	died	survived	49.4976	21.1303	-1.22804	0.000297206	FAM70B	-	-
539	faap20	ssa13	43747274	43753222	died	survived	0.522333	1.62708	1.63924	0.022411	Fanconi anemia-associated protein of 20 kDa	-	-
540	fabp3	ssa27	23242313	23245832	died	survived	583.465	319.921	-0.86693	0.00080356	muscle fatty acid binding protein	-	-
541	face1	ssa09	8924912	8935536	died	survived	15.5891	9.9212	-0.651947	0.0313485	CAAX prenyl protease 1 homolog	-	-
542	fadsd5	ssa23	46417563	46441381	died	survived	0.964334	3.88341	2.00972	0.000297206	delta-5 fatty acyl desaturase isoform X1	-	-
543	fahd1	ssa06	18219168	18220519	died	survived	4.79905	8.87702	0.887326	0.0208081	fumarylacetoacetate hydrolase domain-containing protein 1	-	-
544	fam133b	ssa14	77026211	77031923	died	survived	15.6486	8.89637	-0.814741	0.0101204	protein FAM133B isoform X1	-	-
545	fam136a	ssa11	72325165	72326748	died	survived	9.03581	16.4931	0.86814	0.00996546	protein FAM136A	-	-
546	fam151b	ssa15	2422558	2431109	died	survived	3.69845	9.87441	1.41677	0.000297206	protein FAM151B isoform X1	-	-
547	fam167b	ssa01	20350227	20362409	died	survived	3.42346	9.52843	1.47678	0.00103643	protein FAM167B	-	-
548	fam168a	ssa04	62036220	62091384	died	survived	1.71981	4.36189	1.3427	0.000297206	protein FAM168A isoform X2	-	-
549	fam169b	ssa10	80918968	80923158	died	survived	2.81884	5.39654	0.936936	0.0252862	protein FAM169B isoform X2	-	-
550	fam192a	ssa16	31368189	31382221	died	survived	9.14412	5.35123	-0.772975	0.0389628	protein FAM192A isoform X3	-	-
551	fam198b	ssa05	25219154	25230812	died	survived	18.6436	7.21762	-1.36909	0.000297206	protein FAM198B	-	-
552	fam210a	ssa14	92391715	92394959	died	survived	35.4975	19.7959	-0.842515	0.0034675	protein FAM210A	-	-
553	fam32a	ssa16	39884914	39888024	died	survived	190.705	102.046	-0.902129	0.000297206	FAM32A-like	-	-
554	fam46c	ssa25	31538261	31541885	died	survived	0.580814	1.62215	1.48175	0.0303695	protein FAM46C	-	-
555	fam78a	ssa01	125316867	125337254	died	survived	13.7674	33.7195	1.29233	0.000297206	protein FAM78A isoform X2	-	-
556	fam83c	ssa22	3004484	3013505	died	survived	1.84093	0.758632	-1.27896	0.00966174	protein FAM83C	-	-
557	fam98a	ssa18	14752910	14762761	died	survived	17.9807	6.39064	-1.49242	0.000297206	protein FAM98A	-	-
558	fanca	ssa10	76513344	76547483	died	survived	0.754914	1.42825	0.919868	0.0365878	Fanconi anemia group A protein isoform X4	-	-
559	fancd2	ssa12	56856163	56885028	died	survived	1.02043	1.98211	0.957862	0.0120874	Fanconi anemia group D2 protein	-	-
560	fanci	ssa10	93067370	93148078	died	survived	1.51082	3.14884	1.05949	0.028607	Fanconi anemia group I protein	-	-
561	fastkd5	ssa11	68800391	68803960	died	survived	0.603602	1.39686	1.21051	0.0369414	FAST kinase domain-containing protein 5	-	-
562	fau	ssa15	47710517	47712578	died	survived	1485.27	782.779	-0.92405	0.00211099	40S ribosomal protein S30	-	-
563	fbli1	ssa12	45701577	45706813	died	survived	33.8457	22.4198	-0.594199	0.0388464	Filamin-binding LIM protein 1	-	-
564	fbln1	ssa10	72216560	72268675	died	survived	16.1491	6.49635	-1.31375	0.000297206	fibulin-1 precursor	-	-
565	fbln4	ssa09	63264790	63278173	died	survived	29.0604	14.2922	-1.02383	0.000297206	fibulin 4 precursor	-	-
566	fbp2	ssa24	47673650	47684794	died	survived	15.5487	0.690233	-4.49357	0.00103643	fructose-1%2C6-bisphosphatase isozyme 2	-	-
567	fbp2	ssa24	47709115	47712128	died	survived	15.9919	0.246902	-6.01726	0.0269534	fructose-1%2C6-bisphosphatase isozyme 2	-	-
568	fbp2	ssa24	47733605	47733887	died	survived	90.5664	5.02986	-4.17038	0.0030918	fructose-1%2C6-bisphosphatase isozyme 2	-	-
569	fbrl	ssa05	65663828	65667727	died	survived	88.6267	39.9201	-1.15063	0.000297206	rRNA 2-O-methyltransferase fibrillarin	-	-
570	fbx37	ssa18	33593198	33594438	died	survived	0.990441	2.92736	1.56346	0.0263081	F-box/LRR-repeat protein 15	-	-
571	fbxl17	ssa24	6405987	6715745	died	survived	1.12804	2.2521	0.997454	0.0186263	F-box/LRR-repeat protein 17 isoform X2	-	-
572	fbxl22	ssa23	49081574	49099451	died	survived	5.4098	16.3809	1.59836	0.000297206	F-box and leucine-rich protein 22	-	-
573	fbxo21	ssa20	2618605	2631207	died	survived	0.463147	1.79592	1.95518	0.000297206	F-box only protein 21 isoform X2	-	-
574	fbxo3	ssa26	9921377	9935515	died	survived	2.27533	4.78581	1.07269	0.0135583	F-box only protein 3 isoform X2	-	-
575	fbxo32	ssa02	576502	578160	died	survived	8.09951	30.2464	1.90086	0.00211099	F-box only protein 32	-	-
576	fbxo34	ssa01	36073057	36122705	died	survived	1.92578	6.29468	1.70869	0.000297206	F-box only protein 34	-	-
577	fchsd1	ssa09	71666876	71697879	died	survived	2.75881	1.19895	-1.20227	0.0034675	F-BAR and double SH3 domains protein 1 isoform X1	-	-
578	fdft1	ssa06	63290371	63302775	died	survived	2.98569	8.06561	1.43372	0.000297206	squalene synthase isoform X1	-	-
579	fel	ssa07	54210403	54213067	died	survived	166.947	80.0099	-1.06114	0.00169382	Fish-egg lectin precursor	-	-
580	fgl2	ssa17	57607726	57609540	died	survived	1.42876	0.449866	-1.6672	0.034526	fibroleukin precursor	-	-
581	fgl2	ssa18	39352456	39357049	died	survived	15.5625	6.27657	-1.31002	0.00270904	fibroleukin precursor	-	-
582	fhl2	ssa25	39111690	39126776	died	survived	127.89	270.551	1.08099	0.000297206	four and a half LIM domains protein 2	-	-
583	fhod3	ssa25	37277073	37374815	died	survived	0.53725	2.03619	1.92221	0.000297206	FH1/FH2 domain-containing protein 3	-	-
584	filip1	ssa06	52126066	52172664	died	survived	4.38572	10.5152	1.26159	0.000297206	filamin-A-interacting protein 1 isoform X3	-	-
585	fis1	ssa04	28211556	28216068	died	survived	94.8146	51.0841	-0.892234	0.00148166	mitochondrial fission 1 protein isoform X2	-	-
586	fkb1b	ssa15	82320744	82328940	died	survived	1074.58	565.142	-0.927084	0.00231411	FK506-binding protein 1B	-	-
587	fkbp11	ssa22	28445129	28454678	died	survived	6.78457	19.4862	1.52212	0.000297206	peptidyl-prolyl cis-trans isomerase FKBP11	-	-
588	fkbp4	ssa16	23681859	23688424	died	survived	27.7616	18.0352	-0.622277	0.0221455	peptidyl-prolyl cis-trans isomerase FKBP4	-	-
589	fkbp5	ssa22	37514763	37546894	died	survived	69.7072	14.3753	-2.27772	0.000297206	peptidyl-prolyl cis-trans isomerase FKBP5	-	-
590	fkbp8	ssa23	31858022	31866822	died	survived	10.1524	5.41957	-0.905566	0.00491562	peptidyl-prolyl cis-trans isomerase FKBP8	-	-
591	fkrp	ssa09	94379856	94382527	died	survived	0.489754	1.44437	1.56031	0.0138521	fukutin-related protein isoform X2	-	-
592	fli1	ssa02	26697736	26711758	died	survived	27.1328	15.1715	-0.83868	0.00526381	Friend leukemia integration 1 transcription factor isoform X2	-	-
593	flt2	ssa04	52059241	52099581	died	survived	44.5817	19.9898	-1.15719	0.000297206	Flotillin-2a	-	-
594	fndc3b	ssa16	72807228	72916442	died	survived	4.51584	2.35446	-0.9396	0.00126319	fibronectin type III domain-containing protein 3B	-	-
595	fosb	ssa09	99441381	99452177	died	survived	5.45352	0.119799	-5.50851	0.000297206	protein fosB isoform X2	-	-
596	fosl1	ssa09	63239090	63242894	died	survived	5.34555	0.282393	-4.24256	0.000297206	fos-related antigen 1 isoform X2	-	-
597	fosl2	ssa09	3977244	3986671	died	survived	13.6868	2.62175	-2.38418	0.000297206	fos-related antigen 2 isoform X2	-	-
598	foxn3	ssa01	42831553	42952309	died	survived	1.00952	1.97868	0.970866	0.0147073	forkhead box protein N3 isoform X1	-	-
599	foxred1	ssa13	86774684	86793441	died	survived	11.4913	5.50601	-1.06146	0.00169382	FAD-dependent oxidoreductase domain-containing protein 1 isoform X2	-	-
600	fra10ac1	ssa28	6312649	6327692	died	survived	2.92274	5.82349	0.994562	0.0105773	protein FRA10AC1	-	-
601	fri3	ssa19	55560258	55596522	died	survived	7.65859	12.8792	0.749888	0.0399057	Ferritin%2C lower subunit	-	-
602	frih	ssa10	113968740	113987493	died	survived	72.4732	34.9383	-1.05264	0.00211099	Ferritin%2C heavy subunit	YES	Ferritin, heavy subunit
603	frih	ssa10	114023089	114024052	died	survived	50.1722	22.7324	-1.14214	0.000559046	Ferritin%2C heavy subunit	YES	Ferritin, heavy subunit
604	frih	ssa11	24244795	24249499	died	survived	3744.48	616.476	-2.60265	0.000297206	Ferritin%2C heavy subunit	YES	Ferritin, heavy subunit
605	frmd3	ssa24	40020720	40101301	died	survived	2.21105	0.346506	-2.67378	0.000297206	FERM domain-containing protein 3 isoform X3	-	-
606	frmd4b	ssa13	42551311	42583095	died	survived	5.87546	0.690752	-3.08846	0.000297206	FERM domain-containing protein 4B isoform X2	-	-
607	fry	ssa20	41254266	41556493	died	survived	1.13377	1.82535	0.687044	0.0403703	protein furry homolog isoform X8	-	-
608	ftsj3	ssa16	52413503	52423489	died	survived	11.7981	7.37865	-0.677124	0.022411	pre-rRNA processing protein FTSJ3	-	-
609	fuk	ssa10	57699109	57743521	died	survived	4.34674	2.02422	-1.10257	0.00148166	fucokinase%2C transcript variant X2	-	-
610	fundc1	ssa21	22255569	22258557	died	survived	5.5392	11.3171	1.03076	0.0030918	FUN14 domain-containing protein 1	-	-
611	fundc2	ssa11	75074672	75090724	died	survived	475.96	255.67	-0.896557	0.00383883	FUN14 domain-containing protein 2	-	-
612	fus	ssa03	51192472	51214886	died	survived	6.54514	12.4035	0.922247	0.00211099	RNA-binding protein FUS isoform X1	-	-
613	fxyd5a	ssa02	13834015	13857838	died	survived	12.8701	7.23261	-0.831432	0.0194513	FXYD domain containing ion transport regulator 5a precursor	-	-
614	fxyd5b	ssa05	66353761	66372329	died	survived	58.9652	22.34	-1.40024	0.000297206	FXYD domain containing ion transport regulator 5b precursor	-	-
615	fxyd8	ssa02	13932369	13959348	died	survived	7.36599	3.11264	-1.24274	0.0205401	FXYD domain containing ion transport regulator 8 precursor	-	-
616	fxyd9a	ssa02	14031682	14044867	died	survived	911.095	410.553	-1.15003	0.000297206	FXYD domain containing ion transport regulator 9a precursor	-	-
617	fxyd9b	ssa05	66080727	66095668	died	survived	979.714	492.566	-0.992043	0.00251242	FXYD domain containing ion transport regulator 9b precursor	-	-
618	fyb	ssa13	89998779	90011181	died	survived	3.77627	8.99543	1.25223	0.000297206	FYN-binding protein isoform X3	-	-
619	fyn	ssa06	54793761	54858852	died	survived	1.13901	2.46539	1.11403	0.00872741	proto-oncogene tyrosine-protein kinase fyn	-	-
620	g12	ssa21	26362258	26363788	died	survived	2.39306	0.558484	-2.09927	0.0034675	Gastrulation-specific protein G12	-	-
621	g45ip	ssa03	67854038	67855228	died	survived	45.0577	27.1053	-0.733201	0.0184911	Growth arrest and DNA-damage-inducible proteins-interacting protein 1	-	-
622	g6pd	ssa13	21317435	21328704	died	survived	11.1415	6.07269	-0.875535	0.00509148	Glucose-6-phosphate 1-dehydrogenase	-	-
623	gak	ssa24	41672241	41714238	died	survived	3.35177	1.48574	-1.17375	0.000297206	cyclin-G-associated kinase isoform X2	-	-
624	galm	ssa01	69826958	69851209	died	survived	4.56965	8.33052	0.866325	0.00711322	aldose 1-epimerase	-	-
625	gamt	ssa10	15529154	15533383	died	survived	63.3878	39.528	-0.681332	0.0331846	guanidinoacetate N-methyltransferase	-	-
626	ganab	ssa11	75897069	75908347	died	survived	7.52115	4.74601	-0.664238	0.0425565	neutral alpha-glucosidase AB isoform X1	-	-
627	gapdh	ssa02	10344871	10349721	died	survived	228.47	15.0572	-3.92348	0.000297206	glyceraldehyde-3-phosphate dehydrogenase	-	-
628	gars	ssa19	82830968	82855932	died	survived	33.346	13.7774	-1.27521	0.000297206	glycine--tRNA ligase	-	-
629	gata1	ssa12	70807500	70829087	died	survived	7.01986	4.05897	-0.790327	0.0474998	GATA-binding factor 1 isoform X1	-	-
630	gata4	ssa06	63267340	63279699	died	survived	26.1331	38.8283	0.571232	0.0397851	transcription factor GATA-4	-	-
631	gbp	ssa02	21990201	21991766	died	survived	3.20064	10.1303	1.66225	0.000297206	GSK-3-binding protein isoform X1	-	-
632	gbrap	ssa07	12042508	12050387	died	survived	317.108	200.772	-0.659421	0.0206746	Gamma-aminobutyric acid receptor-associated protein	-	-
633	gdap2	ssa25	31481464	31526994	died	survived	6.6326	3.63462	-0.867769	0.0149917	ganglioside-induced differentiation-associated protein 2 isoform X3	-	-
634	gdh2	ssa19	43986812	44015528	died	survived	213.152	94.2634	-1.17711	0.000297206	glutamate dehydrogenase	-	-
635	gdi2	ssa10	108224461	108245783	died	survived	38.7839	21.3648	-0.860219	0.00169382	rab GDP dissociation inhibitor beta	-	-
636	gdib	ssa17	43434242	43446258	died	survived	58.465	36.4321	-0.682361	0.0148518	Rab GDP dissociation inhibitor beta	-	-
637	gem	ssa22	34905679	34917556	died	survived	0.315952	1.44619	2.19448	0.00456377	GTP-binding protein GEM	-	-
638	gemin8	ssa17	11955561	11957759	died	survived	2.19509	4.53919	1.04815	0.0265633	gem-associated protein 8	-	-
639	gfi1b	ssa03	68546753	68564864	died	survived	2.42454	0.981614	-1.30448	0.00456377	Zinc finger protein Gfi-1b	-	-
640	gfm2	ssa11	51622231	51631371	died	survived	3.90936	6.90104	0.819882	0.0157088	ribosome-releasing factor 2%2C mitochondrial	-	-
641	gfpt1	ssa20	23913901	23934047	died	survived	10.8983	3.85178	-1.50051	0.000297206	glucosamine--fructose-6-phosphate aminotransferase [isomerizing] 1	-	-
642	ggt1	ssa01	120885634	120895879	died	survived	1.22014	0.250022	-2.28692	0.00290171	Gamma-glutamyltranspeptidase 1	-	-
643	ggt5	ssa01	120897333	120907756	died	survived	17.0147	2.40796	-2.8209	0.000297206	gamma-glutamyltransferase 5	YES	gamma-glutamyltransferase 5
644	gins1	ssa18	12130092	12199553	died	survived	1.6347	7.35517	2.16974	0.00290171	GINS complex subunit 1	-	-
645	gins3	ssa10	76076274	76089762	died	survived	1.56196	10.0685	2.68842	0.000297206	DNA replication complex GINS protein PSF3	-	-
646	gja3	ssa25	31013150	31017971	died	survived	1.53801	4.91116	1.67499	0.00080356	gap junction alpha-3 protein	-	-
647	gkap1	ssa24	39998716	40006176	died	survived	29.3122	16.3376	-0.843306	0.00456377	G kinase-anchoring protein 1 isoform X1	-	-
648	glipr1	ssa07	54894365	54911651	died	survived	3.81548	7.59448	0.993088	0.043253	GLIPR1-like protein 1 precursor	-	-
649	glod5	ssa09	89831835	89836250	died	survived	16.5935	5.2934	-1.64836	0.000297206	Glyoxalase domain-containing protein 5	-	-
650	glpk3	ssa16	79897407	79931579	died	survived	0.674505	1.60262	1.24853	0.0431378	Glycerol kinase%2C testis specific 1	-	-
651	glrx3	ssa01	101169242	101188696	died	survived	30.4693	17.2324	-0.82223	0.0226742	glutaredoxin-3	-	-
652	glt8d1	ssa22	21232773	21246878	died	survived	10.8212	18.3962	0.76555	0.0107341	glycosyltransferase 8 domain-containing protein 1 isoform X1	-	-
653	glt8d2	ssa07	41253294	41259563	died	survived	1.11034	3.15996	1.5089	0.00594981	glycosyltransferase 8 domain-containing protein 2	-	-
654	glyg	ssa29	40877806	40913260	died	survived	73.443	26.2888	-1.48218	0.000297206	Glycogenin-1	-	-
655	gm2a	ssa09	85287807	85308519	died	survived	3.42991	7.43914	1.11696	0.00211099	GM2 ganglioside activator%2C transcript variant X4	-	-
656	gmds	ssa10	37563146	37777455	died	survived	17.3832	8.46194	-1.03863	0.00126319	GDP-mannose 4%2C6 dehydratase	-	-
657	gmnn	ssa27	25293621	25305562	died	survived	3.02358	8.07229	1.41672	0.00103643	geminin isoform X1	-	-
658	gmppb	ssa22	57802686	57817567	died	survived	9.09064	5.42376	-0.745088	0.0126809	mannose-1-phosphate guanyltransferase beta	-	-
659	gmpr	ssa27	24563186	24576477	died	survived	124.412	58.0285	-1.10029	0.000297206	guanosine monophosphate reductase%2C transcript variant X1	-	-
660	gmps	ssa09	134150006	134164265	died	survived	4.35175	2.2977	-0.921408	0.0171171	GMP synthase [glutamine-hydrolyzing]	-	-
661	gnai3	ssa22	27652758	27658750	died	survived	26.9814	16.2452	-0.731952	0.0110336	guanine nucleotide-binding protein G(k) subunit alpha	-	-
662	got1	ssa01	91266542	91288626	died	survived	2.38333	6.53357	1.45489	0.000297206	Aspartate aminotransferase%2C cytoplasmic	-	-
663	gp177	ssa03	12469070	12493291	died	survived	18.1338	9.74733	-0.895603	0.00251242	integral membrane protein GPR177 isoform X1	-	-
664	gpam	ssa19	56703146	56749445	died	survived	2.66368	4.47367	0.748037	0.0137058	glycerol-3-phosphate acyltransferase 1%2C mitochondrial	-	-
665	gpatch11	ssa19	33865448	33869954	died	survived	23.1879	9.18502	-1.33602	0.000297206	Coiled-coil domain-containing protein 75	-	-
666	gpatch2l	ssa09	22329335	22368113	died	survived	0.86888	1.58696	0.869039	0.0312229	G patch domain-containing protein 2-like isoform X3	-	-
667	gpbl1	ssa14	33737828	33752397	died	survived	4.39994	7.23208	0.716927	0.0388464	Vasculin-like protein 1	-	-
668	gpr18	ssa21	2338611	2344582	died	survived	3.93316	7.41426	0.914612	0.0144226	N-arachidonyl glycine receptor	-	-
669	gpr84	ssa22	28167705	28172337	died	survived	2.12555	0.177353	-3.58314	0.00251242	G-protein coupled receptor 84	-	-
670	gpx8	ssa24	43902934	43931746	died	survived	1.82918	5.16094	1.49643	0.0076022	probable glutathione peroxidase 8	-	-
671	gran	ssa16	70105753	70126908	died	survived	154.834	64.8284	-1.25603	0.000297206	Grancalcin	-	-
672	grap2	ssa03	74220481	74222941	died	survived	1.28015	3.94477	1.62363	0.00456377	GRB2-related adaptor protein 2	-	-
673	grl1	ssa05	70698801	70701588	died	survived	25.5693	58.7583	1.20038	0.000297206	Gamma-aminobutyric acid receptor-associated protein-like 1	-	-
674	grn	ssa28	2827455	2855481	died	survived	11.2068	6.76259	-0.728732	0.0123865	Granulins precursor	-	-
675	groa	ssa18	58477069	58527891	died	survived	178.596	116.338	-0.61838	0.0444131	Growth-regulated alpha protein precursor	-	-
676	grwd1	ssa05	69175122	69181988	died	survived	39.2788	13.144	-1.57934	0.000297206	glutamate-rich WD repeat-containing protein 1	-	-
677	gsh1	ssa28	27233778	27241738	died	survived	20.062	12.4668	-0.686379	0.018904	Glutamate--cysteine ligase catalytic subunit	-	-
678	gsk3b	ssa21	28280277	28320627	died	survived	3.64504	6.0441	0.729593	0.0212162	glycogen synthase kinase-3 beta isoform X2	-	-
679	gsr	ssa05	19204536	19214175	died	survived	30.2993	16.367	-0.888493	0.00148166	glutathione reductase%2C mitochondrial isoform X1	YES	glutathione reductase%2C mitochondrial isoform X1
680	gss	ssa15	72883859	72900221	died	survived	4.86516	8.24325	0.760727	0.0367064	glutathione synthetase	-	-
681	gsta	ssa14	89639660	89644543	died	survived	421.573	130.806	-1.68835	0.000297206	Glutathione S-transferase A	YES	Glutathione S-transferase A
682	gsta3	ssa28	27279575	27282171	died	survived	58.2756	17.5172	-1.73412	0.000297206	glutathione S-transferase alpha 3	YES	glutathione S-transferase alpha 3
683	gsto1	ssa01	61406419	61417968	died	survived	112.396	58.4917	-0.942286	0.00080356	glutathione S-transferase omega 1	YES	glutathione S-transferase omega 1
684	gstz1	ssa01	25093647	25099087	died	survived	57.1479	23.2759	-1.29586	0.000297206	maleylacetoacetate isomerase isoform X2	-	-
685	gtf2h5	ssa06	67202819	67204107	died	survived	189.2	118.205	-0.678617	0.0128263	General transcription factor IIH subunit 5	-	-
686	gtpbp2	ssa18	17193645	17220647	died	survived	6.93987	20.0311	1.52926	0.000297206	GTP-binding protein 2	-	-
687	gtse1	ssa23	39079500	39084895	died	survived	0.350732	2.68775	2.93795	0.000297206	G2 and S phase-expressed protein 1	-	-
688	habp4	ssa01	129529791	129535800	died	survived	128.038	76.175	-0.749179	0.00474126	Intracellular hyaluronan-binding protein 4	-	-
689	habp4	ssa20	39470126	39475203	died	survived	17.2954	3.60124	-2.26382	0.000297206	Intracellular hyaluronan-binding protein 4	-	-
690	hacd2	ssa21	42385582	42394488	died	survived	4.46744	11.8015	1.40145	0.00126319	very-long-chain (3R)-3-hydroxyacyl-CoA dehydratase 2	-	-
691	hace1	ssa02	14861019	14879654	died	survived	9.76068	2.56007	-1.9308	0.000297206	E3 ubiquitin-protein ligase HACE1 isoform X2	-	-
692	hadh	ssa08	18032867	18036283	died	survived	569.827	270.886	-1.07284	0.000297206	hydroxyacyl-coenzyme A dehydrogenase%2C mitochondrial	-	-
693	hadhb	ssa06	86884906	86905989	died	survived	568.606	244.591	-1.21706	0.000297206	trifunctional enzyme subunit beta%2C mitochondrial	-	-
694	hapln1	ssa11	55831721	55863763	died	survived	0.439572	2.33394	2.4086	0.000559046	hyaluronan and proteoglycan link protein 1	-	-
695	haus2	ssa01	36315080	36322512	died	survived	5.11236	12.4657	1.28591	0.00126319	Centrosomal protein of 27 kDa	-	-
696	haus3	ssa07	21051430	21146072	died	survived	0.784751	1.81056	1.20613	0.0279667	HAUS augmin-like complex subunit 3	-	-
697	hax1	ssa27	252105	260280	died	survived	61.1456	38.6698	-0.661041	0.0199959	HCLS1-associated protein X-1	-	-
698	hbad	ssa28	14850353	14851810	died	survived	1.39966	4.57629	1.7091	0.0191784	Hemoglobin subunit alpha-D	-	-
699	hbp1	ssa10	109333312	109343350	died	survived	4.91803	11.2464	1.19331	0.000297206	LOW QUALITY PROTEIN: HMG box-containing protein 1	-	-
700	hbs1l	ssa15	17546495	17580367	died	survived	16.7845	9.09834	-0.883459	0.00251242	HBS1-like protein isoform X2	-	-
701	hce1	ssa11	9976983	9979780	died	survived	4.04512	1.04516	-1.95246	0.00919635	High choriolytic enzyme 1 precursor	-	-
702	hck	ssa13	7163037	7177857	died	survived	29.2286	15.9989	-0.869406	0.00383883	tyrosine-protein kinase HCK	YES	tyrosine-protein kinase HCK
703	hdac2	ssa06	54462113	54470422	died	survived	8.42159	4.09912	-1.03878	0.0030918	histone deacetylase 2 isoform X1	-	-
704	hdhd2	ssa13	106419268	106445860	died	survived	3.01703	6.44405	1.09484	0.0334254	haloacid dehalogenase-like hydrolase domain-containing protein 2 isoform X2	-	-
705	heatr1	ssa28	4939324	4957495	died	survived	2.18234	1.17138	-0.897666	0.0135583	HEAT repeat-containing protein 1	-	-
706	heca	ssa06	58916219	58920779	died	survived	0.362442	1.43045	1.98065	0.0460231	headcase protein homolog	-	-
707	helz2	ssa22	48816983	48841319	died	survived	27.9104	7.5815	-1.88025	0.000297206	helicase with zinc finger domain 2 isoform X2	-	-
708	hepc1	ssa05	53365967	53367435	died	survived	19.2212	1.55081	-3.6316	0.000297206	Hepcidin-1 precursor	YES	Hepcidin-1 precursor
709	hexa	ssa10	114996026	115031866	died	survived	10.7488	5.85355	-0.876796	0.0125357	beta-hexosaminidase subunit beta	-	-
710	hexb	ssa11	51610204	51621153	died	survived	8.30078	13.6973	0.722573	0.0283503	Beta-hexosaminidase beta chain precursor	-	-
711	hexim	ssa06	39220041	39222377	died	survived	10.5822	5.76843	-0.875394	0.00727596	HEXIM protein	-	-
712	hgv2	ssa14	33753137	33760784	died	survived	9.33399	23.1458	1.31018	0.000297206	HGV2 protein	-	-
713	hhatl	ssa14	49261948	49293502	died	survived	13.8771	26.0183	0.90682	0.00231411	Protein-cysteine N-palmitoyltransferase HHAT-like protein	-	-
714	hinfp	ssa04	28669580	28674475	died	survived	0.666521	1.73493	1.38016	0.0158453	histone H4 transcription factor	-	-
715	hint1	ssa01	151310695	151318061	died	survived	307.991	164.013	-0.90908	0.00103643	histidine triad nucleotide-binding protein 1	-	-
716	hlf	ssa01	95240995	95254880	died	survived	0.92371	4.47794	2.27732	0.000297206	hepatic leukemia factor isoform X1	-	-
717	hlf	ssa03	73292973	73305324	died	survived	14.2544	9.00808	-0.662116	0.0387296	hepatic leukemia factor isoform X1	-	-
718	hmcn2	ssa24	22012330	22074147	died	survived	0.798195	2.21542	1.47276	0.000297206	hemicentin-2 isoform X1	-	-
719	hmgb1	ssa11	86139317	86145441	died	survived	29.638	68.321	1.20488	0.000297206	high mobility group protein B1 isoform X1	-	-
720	hmgb2	ssa08	11740364	11742577	died	survived	185.281	328.68	0.826967	0.00190354	high-mobility group box 2	-	-
721	hmgb3	ssa18	65541375	65547480	died	survived	10.0824	37.9607	1.91267	0.000297206	High mobility group protein B3	-	-
722	hmgxb3	ssa09	68269771	68283218	died	survived	0.575699	1.21989	1.08337	0.0182145	HMG domain-containing protein 3 isoform X1	-	-
723	hmmr	ssa09	76158370	76176586	died	survived	0.492025	3.46894	2.81769	0.000297206	hyaluronan mediated motility receptor	-	-
724	hnrh1	ssa05	12406684	12412632	died	survived	39.1396	21.7714	-0.846195	0.00126319	Heterogeneous nuclear ribonucleoprotein H	-	-
725	hnrnpl	ssa20	49737727	49746195	died	survived	118.193	61.7195	-0.937341	0.000297206	heterogeneous nuclear ribonucleoprotein L isoform X2	-	-
726	hnrpdl	ssa13	92032066	92050160	died	survived	56.9972	28.0654	-1.0221	0.00365338	heterogeneous nuclear ribonucleoprotein D-like	-	-
727	hnrpg	ssa05	33790028	33795659	died	survived	44.0269	18.8485	-1.22393	0.000297206	Heterogeneous nuclear ribonucleoprotein G	YES	Heterogeneous nuclear ribonucleoprotein G
728	hop	ssa05	29057075	29064249	died	survived	5.07805	13.2776	1.38665	0.00438553	Homeodomain-only protein	-	-
729	hpbp1	ssa06	8133098	8137449	died	survived	9.98508	5.43317	-0.87798	0.0459134	Hsp70-binding protein 1	-	-
730	hprt1	ssa09	75921334	75945305	died	survived	101.363	56.2211	-0.850342	0.00290171	hypoxanthine-guanine phosphoribosyltransferase isoform X1	-	-
731	hps3	ssa10	48651158	48681740	died	survived	4.70697	1.99149	-1.24095	0.000297206	Hermansky-Pudlak syndrome 3 protein isoform X3	-	-
732	hps4	ssa20	19436989	19447120	died	survived	12.7925	6.30227	-1.02136	0.000559046	light ear protein	-	-
733	hpse	ssa01	117995922	118003095	died	survived	4.07984	1.2388	-1.71957	0.000297206	heparanase	-	-
734	hrsp12	ssa10	82308862	82316537	died	survived	690.715	156.038	-2.14619	0.000297206	ribonuclease UK114	-	-
735	hs020	ssa20	74834049	74837615	died	survived	2.77438	12.0352	2.11702	0.000297206	HSPC020 homolog isoform X1	-	-
736	hs90a	ssa15	46687863	46698666	died	survived	40.7511	2.5605	-3.99234	0.000297206	Heat shock protein HSP 90-alpha	YES	Heat shock protein HSP 90-alpha
737	hs90b	ssa06	48363361	48373359	died	survived	136.841	70.931	-0.948012	0.00456377	Heat shock protein HSP 90-beta	YES	Heat shock protein HSP 90-beta
738	hsd17b10	ssa13	793703	808867	died	survived	177.712	106.006	-0.745398	0.00526381	3-hydroxyacyl-CoA dehydrogenase type-2	-	-
739	hsd17b12	ssa10	66074827	66101041	died	survived	44.484	1.10925	-5.32563	0.000297206	very-long-chain 3-oxoacyl-CoA reductase	-	-
740	hsdl2	ssa13	104826597	104841376	died	survived	312.288	149.792	-1.05992	0.000297206	hydroxysteroid dehydrogenase-like protein 2	-	-
741	hsf2	ssa06	56821302	56825160	died	survived	5.88017	9.89874	0.751388	0.0325699	heat shock factor protein 2 isoform X2	-	-
742	hsp10	ssa21	43349917	43360357	died	survived	1728.53	477.83	-1.85498	0.000297206	heat shock protein 10	-	-
743	hsp11	ssa06	41932134	41933090	died	survived	2.80993	8.98139	1.6764	0.00126319	Heat shock protein Hsp-16.1/Hsp-16.11	-	-
744	hsp70-3	ssa05	66858119	66863389	died	survived	36.5521	3.20839	-3.51003	0.000297206	heat shock protein 70	-	-
745	hsp7c	ssa20	60601235	60611264	died	survived	245.509	84.1	-1.5456	0.000297206	Heat shock cognate 71 kDa protein	YES	Heat shock cognate 71 kDa protein
746	hsp90ab1	ssa15	24810326	24816944	died	survived	488.97	179.977	-1.44193	0.000297206	heat shock protein hsp90 beta	-	-
747	hspb3	ssa24	45242022	45243750	died	survived	4.20993	10.2847	1.28863	0.00231411	heat shock protein beta-3	-	-
748	hspb7	ssa13	25600882	25602839	died	survived	1189.01	2597.02	1.12709	0.00148166	Heat shock protein beta-7	-	-
749	hspb8	ssa24	2038975	2061247	died	survived	13.4552	21.0196	0.643563	0.0335484	heat shock protein beta-8	-	-
750	htra1	ssa28	5071285	5096360	died	survived	1.26788	4.52952	1.83694	0.000297206	serine protease HTRA1 isoform X1	-	-
751	hus1	ssa29	24687069	24695983	died	survived	1.85756	4.61877	1.3141	0.00694825	checkpoint protein HUS1 isoform X2	-	-
752	hypk	ssa11	37418092	37419484	died	survived	89.6162	48.6631	-0.88093	0.00328236	huntingtin-interacting protein K	-	-
753	i12r2	ssa10	27782247	27795223	died	survived	0.55769	6.81038	3.6102	0.000297206	Interleukin-12 receptor beta-2 chain precursor	YES	Interleukin-12 receptor beta-2 chain precursor
754	i13r2	ssa07	18145402	18154391	died	survived	5.25326	1.42684	-1.88039	0.000297206	Interleukin-13 receptor alpha-2 chain precursor	YES	Interleukin-13 receptor alpha-2 chain precursor
755	i14k	ssa02	40960693	40961702	died	survived	327.91	54.495	-2.5891	0.000297206	14 kDa transmembrane protein	-	-
756	i20ra	ssa21	17635138	17643251	died	survived	10.8046	1.55292	-2.79859	0.000297206	Interleukin-20 receptor alpha chain precursor	YES	Interleukin-20 receptor alpha chain precursor
757	i2b2a	ssa02	41310056	41312522	died	survived	12.5728	20.8373	0.728862	0.0154247	Interferon regulatory factor 2-binding protein 2-A	-	-
758	i2c2	ssa23	40163261	40163538	died	survived	128.818	49.9307	-1.36733	0.00126319	Eukaryotic translation initiation factor 2C 2	-	-
759	iars	ssa22	58904042	59032031	died	survived	21.754	8.16578	-1.41361	0.000297206	isoleucine--tRNA ligase%2C cytoplasmic	-	-
760	iba57	ssa14	31523893	31526140	died	survived	20.6347	12.2473	-0.752605	0.0161319	putative transferase CAF17%2C mitochondrial	-	-
761	ical	ssa12	43628180	43691719	died	survived	166.398	84.9433	-0.970067	0.0030918	Calpastatin	-	-
762	ict1	ssa28	11577130	11583220	died	survived	18.5507	10.8274	-0.776784	0.0306137	peptidyl-tRNA hydrolase ICT1%2C mitochondrial	-	-
763	id2	ssa09	11039956	11042175	died	survived	20.3089	38.4629	0.921359	0.00103643	DNA-binding protein inhibitor ID-2	-	-
764	idh3a	ssa07	52179032	52187849	died	survived	89.2908	53.3547	-0.742895	0.0107341	isocitrate dehydrogenase [NAD] subunit alpha%2C mitochondrial isoform X2	-	-
765	idhp	ssa16	26306084	26314737	died	survived	1022.62	543.162	-0.912814	0.0119374	isocitrate dehydrogenase 2-1 (NADP+)%2C mitochondrial	-	-
766	idua	ssa20	30949400	30964044	died	survived	2.77517	6.0247	1.11831	0.0034675	alpha-L-iduronidase isoform X1	-	-
767	ier2	ssa12	9973450	9975096	died	survived	41.6629	8.96374	-2.21659	0.000297206	immediate early response 2	YES	immediate early response 2
768	ier3ip1	ssa20	16348969	16353553	died	survived	21.6907	34.9518	0.688291	0.0299963	Immediate early response 3-interacting protein 1 precursor	-	-
769	if2a	ssa09	37858358	37862595	died	survived	5.74129	3.20989	-0.838852	0.0277149	Eukaryotic translation initiation factor 2 subunit 1	-	-
770	if2b	ssa15	62612050	62614566	died	survived	7.87097	2.55346	-1.62409	0.000297206	Eukaryotic translation initiation factor 2 subunit 2	-	-
771	if2g	ssa19	66743762	66752658	died	survived	108.168	54.4539	-0.990168	0.000297206	Eukaryotic translation initiation factor 2 subunit 3	-	-
772	if4e	ssa01	89308594	89336466	died	survived	38.3173	22.5849	-0.762639	0.0303695	Eukaryotic translation initiation factor 4E	-	-
773	if4ea	ssa01	28838570	28840807	died	survived	26.37	17.2817	-0.609651	0.0434831	Eukaryotic translation initiation factor 4E-1A	-	-
774	if4h	ssa09	95209174	95217907	died	survived	79.9084	49.7288	-0.684266	0.0152785	Eukaryotic translation initiation factor 4H	-	-
775	if6	ssa12	31912970	31919355	died	survived	214.332	90.9909	-1.23605	0.000297206	Eukaryotic translation initiation factor 6	-	-
776	ifi44	ssa14	62824167	62979178	died	survived	10.0467	3.19055	-1.65485	0.0172547	Interferon-induced protein 44	YES	Interferon-induced protein 44
777	ifi44	ssa14	63251716	63254828	died	survived	50.386	20.9409	-1.2667	0.000297206	Interferon-induced protein 44	YES	Interferon-induced protein 44
778	ifih1	ssa21	14998117	15018675	died	survived	32.5316	8.47059	-1.94131	0.000297206	interferon-induced helicase C domain-containing protein 1 isoform X2	YES	interferon-induced helicase C domain-containing protein 1 isoform X2
779	ifngr1	ssa28	20055139	20074230	died	survived	16.8923	9.99766	-0.756706	0.0166956	interferon gamma receptor 1	-	-
780	ifrd1	ssa17	35607834	35618979	died	survived	29.7029	17.9952	-0.722992	0.00996546	interferon-related developmental regulator 1	-	-
781	igfbp6	ssa15	88177579	88180753	died	survived	116.865	35.9528	-1.70067	0.000297206	IGF binding protein 6 precursor	-	-
782	igfbpl1	ssa05	29622529	29633955	died	survived	152.343	62.3372	-1.28916	0.000297206	insulin-like growth factor-binding protein-like 1	-	-
783	iigp1	ssa20	9093557	9108043	died	survived	4.82889	2.00181	-1.27039	0.0277149	Interferon-inducible GTPase 1	-	-
784	ikzf1	ssa01	49578431	49601988	died	survived	1.0254	4.45996	2.12085	0.000297206	DNA-binding protein Ikaros	-	-
785	il18bp	ssa13	78303216	78309927	died	survived	9.88644	1.68387	-2.55367	0.000559046	interleukin-18-binding protein	-	-
786	il1r2	ssa25	27455635	27462627	died	survived	8.20886	1.64226	-2.3215	0.000297206	interleukin-1 receptor type II precursor	YES	interleukin-1 receptor type II precursor
787	il2rb	ssa03	54524187	54529927	died	survived	0.442833	2.00351	2.17769	0.000559046	interleukin-2 receptor subunit beta isoform X1	YES	interleukin-2 receptor subunit beta isoform X1
788	il31r	ssa01	149781424	149794510	died	survived	8.01465	1.99877	-2.00353	0.000297206	Interleukin-31 receptor A precursor	YES	Interleukin-31 receptor A precursor
789	il4ra	ssa03	62451522	62460089	died	survived	11.1264	4.73117	-1.23372	0.000559046	Interleukin-4 receptor alpha chain precursor	YES	Interleukin-4 receptor alpha chain precursor
790	il6ra	ssa02	8026048	8039108	died	survived	4.46723	8.85868	0.987711	0.00270904	Interleukin-6 receptor subunit alpha precursor	YES	Interleukin-6 receptor subunit alpha precursor
791	immt	ssa09	74712659	74735324	died	survived	200.038	81.1362	-1.30186	0.000297206	MICOS complex subunit MIC60	-	-
792	impa1	ssa19	32662505	32673216	died	survived	15.5947	9.53124	-0.710315	0.0183547	inositol monophosphatase 1	-	-
793	impa2	ssa29	21059469	21065566	died	survived	4.00484	10.1754	1.34527	0.000297206	inositol monophosphatase 2	-	-
794	in35	ssa03	75051306	75057371	died	survived	118.065	22.0055	-2.42365	0.000297206	Interferon-induced 35 kDa protein homolog	YES	Interferon-induced 35 kDa protein homolog
795	inceb	ssa10	113951495	113968084	died	survived	1.49965	10.5573	2.81554	0.000297206	Inner centromere protein B	-	-
796	inpp	ssa12	52331684	52337279	died	survived	30.3079	10.3519	-1.5498	0.000297206	Inositol polyphosphate 1-phosphatase	-	-
797	insig1	ssa29	10080660	10092312	died	survived	40.1184	23.6131	-0.764677	0.00824911	insulin-induced gene 1 protein	-	-
798	ip6k1	ssa22	57714537	57780907	died	survived	1.40856	2.62298	0.896986	0.0269534	inositol hexakisphosphate kinase 1 isoform X1	-	-
799	ip6k2	ssa22	29231818	29244460	died	survived	20.5019	12.7705	-0.682947	0.0228053	inositol hexaphosphate kinase 2 isoform X2	-	-
800	ipo4	ssa29	20190291	20202355	died	survived	9.41712	4.61622	-1.02857	0.00148166	importin-4	-	-
801	ipo5	ssa17	23686141	23706236	died	survived	16.3281	7.44684	-1.13266	0.000297206	importin-5	YES	importin-5
802	irf-1	ssa13	54658833	54735381	died	survived	76.3753	42.1893	-0.856227	0.00190354	interferon regulatory factor 1	-	-
803	irf-3	ssa19	63391614	63418578	died	survived	40.5494	10.8617	-1.90043	0.000297206	interferon regulatory factor 3	YES	interferon regulatory factor 3
804	irf7	ssa16	21187566	21198242	died	survived	81.541	26.4833	-1.62245	0.000297206	interferon regulatory factor 7	YES	interferon regulatory factor 7
805	irf7b	ssa10	89470461	89473840	died	survived	15.35	4.31783	-1.82986	0.000297206	interferon regulatory factor 7B	YES	interferon regulatory factor 7B
806	irf9	ssa19	68799549	68817158	died	survived	43.0963	25.4129	-0.762001	0.0113368	interferon regulatory factor 9	-	-
807	irx5	ssa11	30963560	30967074	died	survived	12.8806	36.2168	1.49146	0.000297206	iroquois-class homeodomain protein IRX-5	-	-
808	ism1	ssa19	33688659	33729770	died	survived	0.978398	2.18236	1.1574	0.00840691	isthmin-1	-	-
809	isoc1	ssa01	151716048	151729243	died	survived	30.3821	19.1484	-0.665996	0.0197245	isochorismatase domain-containing protein 1	-	-
810	ispd	ssa05	54352068	54388653	died	survived	1.2457	2.68822	1.10969	0.019587	isoprenoid synthase domain-containing protein isoform X2	-	-
811	itb2	ssa25	9727079	9783747	died	survived	9.40424	16.5354	0.814174	0.0066165	Integrin beta-2 precursor	-	-
812	itgae	ssa09	113221813	113234681	died	survived	2.25459	8.56747	1.926	0.000297206	integrin alpha-E	-	-
813	itgav	ssa21	53794136	53858372	died	survived	1.99915	4.15019	1.05379	0.00290171	integrin alpha-V	-	-
814	ivd	ssa27	30325861	30375447	died	survived	150.243	87.969	-0.772229	0.00560818	isovaleryl-CoA dehydrogenase%2C mitochondrial	-	-
815	ivns1abp	ssa10	45620598	45674939	died	survived	82.4362	32.4327	-1.34583	0.000297206	Influenza virus NS1A-binding protein homolog A	-	-
816	jag1	ssa19	35149376	35260059	died	survived	5.92692	2.82827	-1.06736	0.000559046	protein jagged-1	-	-
817	jak1	ssa10	41885467	41955906	died	survived	13.1262	7.52704	-0.802299	0.00509148	tyrosine-protein kinase JAK1	YES	tyrosine-protein kinase JAK1
818	jak3	ssa16	42295998	42329033	died	survived	1.16362	3.95153	1.7638	0.000297206	tyrosine-protein kinase JAK3	-	-
819	jmjd6	ssa03	74600720	74608787	died	survived	2.99208	7.58939	1.34284	0.00438553	Histone arginine demethylase JMJD6	-	-
820	jun	ssa03	34309433	34311338	died	survived	35.9026	14.2931	-1.32876	0.000297206	transcription factor AP-1	YES	Jun C
821	junb	ssa02	54493166	54495088	died	survived	24.6396	2.74276	-3.16728	0.000297206	transcription factor jun-B	YES	Jun B-1
822	k0141	ssa09	66053375	66062928	died	survived	14.6662	8.02576	-0.869788	0.00526381	K0141 protein	-	-
823	k0841	ssa10	26178882	26186891	died	survived	0.639192	2.1756	1.76709	0.00148166	K0841 protein	-	-
824	k2c8	ssa15	93246159	93252476	died	survived	359.392	145.28	-1.30673	0.000297206	Keratin%2C type II cytoskeletal 8	-	-
825	k6pp	ssa03	19920811	19958484	died	survived	13.2206	23.3027	0.817708	0.00402178	6-phosphofructokinase type C	-	-
826	kad	ssa11	68139166	68153379	died	survived	479.667	300.372	-0.675281	0.0194513	adenylate kinase 1-2	-	-
827	kank1	ssa15	7888288	8029863	died	survived	9.1161	3.91118	-1.22081	0.000297206	KN motif and ankyrin repeat domain-containing protein 1 isoform X2	-	-
828	kat3	ssa10	51553817	51575258	died	survived	25.4348	14.5741	-0.803404	0.00840691	Kynurenine--oxoglutarate transaminase 3	-	-
829	kbrs2	ssa03	60049295	60051892	died	survived	5.8755	11.3768	0.953307	0.00365338	NF-kappa-B inhibitor-interacting Ras-like protein 2 isoform X1	YES	NF-kappa-B inhibitor-interacting Ras-like protein 2 isoform X1
830	kcrb	ssa15	21653802	21660357	died	survived	14.6949	36.1597	1.29906	0.000297206	Creatine kinase B-type	-	-
831	kct2	ssa13	55544784	55574003	died	survived	59.6395	22.8972	-1.38109	0.000297206	Keratinocytes-associated transmembrane protein 2	YES	Keratinocytes-associated transmembrane protein 2
832	kdm4a	ssa10	35771717	35789244	died	survived	1.46204	2.63243	0.84841	0.0171171	lysine-specific demethylase 4A	-	-
833	kdm6a	ssa21	22147726	22253580	died	survived	1.25022	2.34307	0.906224	0.0175286	lysine-specific demethylase 6A isoform X4	-	-
834	kdr	ssa23	20058592	20076364	died	survived	20.8753	13.3169	-0.648541	0.0296167	vascular endothelial growth factor receptor 2 isoform X2	-	-
835	kiaa0232	ssa07	8060197	8074568	died	survived	3.45135	5.91331	0.776807	0.00888344	uncharacterized protein KIAA0232 homolog	-	-
836	kiaa0513	ssa16	33838207	33858830	died	survived	19.7251	31.7645	0.687386	0.0191784	uncharacterized protein KIAA0513 homolog isoform X2	-	-
837	kiaa1524	ssa29	27263236	27278271	died	survived	0.864838	3.81056	2.1395	0.000297206	protein CIP2A isoform X2	-	-
838	kiaa1644	ssa10	73179533	73246466	died	survived	1.81669	11.8948	2.71094	0.000297206	uncharacterized protein KIAA1644 homolog	-	-
839	kif15	ssa09	24615765	24637640	died	survived	0.976578	4.93636	2.33764	0.000297206	kinesin-like protein KIF15	-	-
840	kif23	ssa10	114765025	114816243	died	survived	1.02745	5.4836	2.41605	0.000297206	kinesin-like protein KIF23 isoform X1	-	-
841	kin	ssa07	39735572	39739945	died	survived	10.0108	5.1744	-0.952092	0.00727596	DNA/RNA-binding protein KIN17	-	-
842	kith	ssa02	62605974	62610119	died	survived	5.5455	15.2794	1.4622	0.000297206	Thymidine kinase%2C cytosolic	-	-
843	kitlg	ssa16	7683484	7736835	died	survived	0.318768	1.13867	1.83677	0.0209403	kit ligand	-	-
844	klh13	ssa21	30569843	30582900	died	survived	1.3054	3.23823	1.31071	0.00126319	Kelch-like protein 13	-	-
845	klhdc1	ssa09	6419603	6424590	died	survived	2.74601	7.38169	1.42661	0.00126319	kelch domain-containing protein 1 isoform X1	-	-
846	klhl21	ssa13	37644345	37661162	died	survived	2.63113	6.24206	1.24634	0.000297206	kelch-like protein 21	-	-
847	klhl23	ssa21	16165713	16169248	died	survived	0.373051	2.11506	2.50326	0.000559046	kelch-like protein 23 isoform X1	-	-
848	kntc1	ssa20	26074577	26114788	died	survived	1.1238	3.43008	1.60986	0.0371829	kinetochore-associated protein 1	-	-
849	ky	ssa05	19725252	19732029	died	survived	132.923	76.1143	-0.804349	0.0275902	kyphoscoliosis peptidase	-	-
850	lama2	ssa06	55737646	55879479	died	survived	0.8606	1.47038	0.772773	0.0198625	laminin subunit alpha-2	-	-
851	lamtor1	ssa09	130985835	130994341	died	survived	2.64174	5.06964	0.940396	0.0172547	ragulator complex protein LAMTOR1 isoform X1	-	-
852	lap2b	ssa10	108018190	108027799	died	survived	0.799545	1.90053	1.24915	0.00996546	Lamina-associated polypeptide 2%2C isoforms beta/gamma	-	-
853	lap4a	ssa06	46472973	46503524	died	survived	69.0602	39.2016	-0.816943	0.00438553	lysosomal-associated transmembrane protein 4A isoform X1	-	-
854	lars	ssa13	51859714	51885858	died	survived	19.1982	9.84831	-0.96302	0.000297206	Leucyl-tRNA synthetase%2C cytoplasmic	-	-
855	lars2	ssa05	63651474	63695619	died	survived	6.80632	4.09381	-0.733432	0.0204093	probable leucine--tRNA ligase%2C mitochondrial	-	-
856	lasp1	ssa19	58270142	58306910	died	survived	15.7795	8.11841	-0.958787	0.00080356	LIM and SH3 domain protein 1	-	-
857	layn	ssa09	97530856	97536692	died	survived	1.68307	3.61094	1.10128	0.022411	layilin	-	-
858	lclat1	ssa01	29708906	29740795	died	survived	8.10687	15.3133	0.91757	0.00169382	lysocardiolipin acyltransferase 1	-	-
859	ldhb	ssa17	34597190	34608811	died	survived	1980.9	957.257	-1.04918	0.0154247	L-lactate dehydrogenase B chain	-	-
860	leg3	ssa09	35039519	35051199	died	survived	286.85	120.755	-1.24821	0.000297206	galectin-3 isoform X1	-	-
861	lg3bp	ssa06	9279964	9288957	died	survived	396.454	74.8743	-2.40461	0.000297206	Galectin-3-binding protein precursor	YES	Galectin-3-binding protein precursor
862	lgals8	ssa06	51013817	51022644	died	survived	131.822	27.1415	-2.28002	0.000297206	Galectin-8	YES	Galectin-8
863	lgi1	ssa28	6342105	6356310	died	survived	19.6959	2.17653	-3.17779	0.000297206	Leucine-rich glioma-inactivated protein 1 precursor	-	-
864	lhfp	ssa04	30537074	30598861	died	survived	5.83889	10.8091	0.888479	0.015135	lipoma HMGIC fusion partner isoform X2	-	-
865	lhfpl2	ssa01	135819164	135901162	died	survived	0.95083	2.36734	1.31601	0.00776402	lipoma HMGIC fusion partner-like 2 protein	-	-
866	lich	ssa28	6928461	6940795	died	survived	19.3857	10.5033	-0.88415	0.00420521	lysosomal acid lipase/cholesteryl ester hydrolase isoform X1	-	-
867	lig1	ssa14	40001307	40023128	died	survived	3.61727	6.79518	0.909611	0.00328236	DNA ligase 1 isoform X2	-	-
868	lin7b	ssa03	50239924	50245558	died	survived	24.9696	12.9064	-0.952079	0.00169382	protein lin-7 homolog B	-	-
869	lis1a	ssa09	112168546	112241989	died	survived	17.1697	26.8192	0.643401	0.0461377	lissencephaly-1 homolog A isoform X1	-	-
870	lkha4	ssa07	33310614	33358960	died	survived	10.3094	3.43974	-1.58359	0.000297206	Leukotriene A-4 hydrolase	YES	Leukotriene A-4 hydrolase
871	lmnb1	ssa01	148214699	148240625	died	survived	11.2413	26.6217	1.2438	0.000297206	lamin-B1	-	-
872	lmnb2	ssa10	48834229	48856478	died	survived	8.65359	18.1811	1.07107	0.000297206	lamin-B2	-	-
873	lmo2	ssa10	109901011	109903704	died	survived	25.3647	9.36414	-1.4376	0.000297206	Rhombotin-2	YES	Rhombotin-2
874	lmo41	ssa01	146235356	146247664	died	survived	3.6875	14.8801	2.01267	0.000297206	LIM domain transcription factor LMO4.1	-	-
875	lmod2	ssa10	70117133	70126103	died	survived	44.0097	99.0287	1.17003	0.000297206	leiomodin-2	-	-
876	lnpep	ssa20	28655477	28679555	died	survived	1.71262	4.11099	1.26328	0.000297206	leucyl-cystinyl aminopeptidase isoform X2	-	-
877	LOC100136354	ssa07	58238907	58240915	died	survived	10957.2	6584.49	-0.734741	0.0102725	60S ribosomal protein L18a	-	-
878	LOC100136387	ssa13	44622873	44624473	died	survived	5518.65	2697.8	-1.03253	0.0341569	cardiac hormone precursor	-	-
879	LOC100136389	ssa05	30455316	30460092	died	survived	252.801	158.583	-0.672765	0.0172547	GTP-binding nuclear protein Ran-like	-	-
880	LOC100136391	ssa17	23416186	23428535	died	survived	106.875	7.13292	-3.90529	0.000297206	sodium/potassium-transporting ATPase subunit beta-233	-	-
881	LOC100136408	ssa16	60975298	60990914	died	survived	0.567463	1.54087	1.44115	0.0383738	cysteine and tyrosine-rich protein 1	-	-
882	LOC100136415	ssa10	72569413	72629719	died	survived	6.74902	12.716	0.91389	0.00456377	peroxisome proliferator-activated receptor alpha	-	-
883	LOC100136421	ssa22	16402412	16452400	died	survived	16.4422	5.14667	-1.67569	0.000297206	opioid growth factor receptor-like protein 1 isoform X4	YES	opioid growth factor receptor-like protein 1 isoform X4
884	LOC100136439	ssa14	31118032	31119931	died	survived	40.2171	14.0897	-1.51317	0.000297206	cathelicidin antimicrobial peptide precursor	YES	cathelicidin antimicrobial peptide precursor
885	LOC100136445	ssa18	47928322	47969750	died	survived	0.134337	1.64211	3.61162	0.0208081	solute carrier family 2%2C facilitated glucose transporter member 1 isoform X4	-	-
886	LOC100136446	ssa02	31018131	31022105	died	survived	151.726	40.1623	-1.91755	0.000297206	C type lectin receptor A	YES	C type lectin receptor A
887	LOC100136447	ssa05	49724652	49727582	died	survived	19.5815	0.818958	-4.57956	0.000297206	C type lectin receptor B	YES	C type lectin receptor B
888	LOC100136448	ssa27	9257912	9287477	died	survived	32.4377	12.0735	-1.42583	0.000297206	C type lectin receptor C	-	-
889	LOC100136453	ssa03	31588660	31590084	died	survived	72.247	2.48228	-4.8632	0.000297206	cathelicidin precursor	YES	cathelicidin precursor
890	LOC100136456	ssa14	14380723	14385402	died	survived	4.21686	0.172719	-4.60967	0.00126319	prostaglandin G/H synthase 2	YES	prostaglandin G/H synthase 2
891	LOC100136483	ssa24	25866846	25869568	died	survived	95.9059	180.028	0.908532	0.00103643	tubulin beta-1 chain	-	-
892	LOC100136498	ssa05	36605719	36608935	died	survived	258.453	161.925	-0.674575	0.0183547	macrophage migration inhibitory factor isoform X1	-	-
893	LOC100136504	ssa14	31774653	31778562	died	survived	0.448261	2.23194	2.31589	0.0417483	slow myosin light chain 1	-	-
894	LOC100136508	ssa22	48544611	48549738	died	survived	50.8268	30.1793	-0.752029	0.0125357	ubiquitin-conjugating enzyme E2 variant 1-like	-	-
895	LOC100136515	ssa09	104825577	104830471	died	survived	0.926103	12.6193	3.76832	0.000297206	CD3gammadelta-A precursor	YES	CD3gammadelta-A precursor
896	LOC100136517	ssa17	44648371	44669064	died	survived	0.456617	1.39915	1.6155	0.00872741	insulin-like growth factor I precursor	-	-
897	LOC100136535	ssa09	71448885	71467591	died	survived	286.775	147.927	-0.955034	0.00148166	heterogeneous nuclear ribonucleoprotein A0	-	-
898	LOC100136537	ssa16	43456636	43458233	died	survived	13.3685	3.94422	-1.76103	0.00103643	ubiquitin-60S ribosomal protein L40	-	-
899	LOC100136538	ssa02	7411807	7413714	died	survived	773.315	369.465	-1.06562	0.00080356	protein S100-A1	-	-
900	LOC100136540	ssa07	11990760	12016017	died	survived	1.39536	4.62377	1.72844	0.00103643	solute carrier family 2%2C facilitated glucose transporter member 4	-	-
901	LOC100136541	ssa24	15680533	15681564	died	survived	971.595	35.3152	-4.78199	0.000297206	ISG15-like protein	YES	ISG15-like protein
902	LOC100136552	ssa25	42485133	42495941	died	survived	6.67823	1.35442	-2.30179	0.00080356	IGF binding protein 5 precursor	-	-
903	LOC100136558	ssa16	64447882	64461741	died	survived	160.628	49.3993	-1.70116	0.000297206	signal transducer and activator of transcription 1 alpha isoform X2	YES	signal transducer and activator of transcription 1 alpha isoform X2
904	LOC100136561	ssa01	124656345	124662865	died	survived	1.33352	0.256908	-2.37591	0.0312229	bile salt-activated lipase	-	-
905	LOC100136564	ssa26	25769356	25774074	died	survived	5254.76	1503.33	-1.80546	0.000297206	ferritin%2C heavy subunit	-	-
906	LOC100136573	ssa20	49149150	49151678	died	survived	20.4681	2.82133	-2.85893	0.000297206	apolipoprotein A-I precursor	-	-
907	LOC100136577	ssa12	61693945	61699456	died	survived	101.629	446.496	2.13533	0.000297206	H-2 class II histocompatibility antigen%2C I-E beta chain	-	-
908	LOC100136581	ssa10	79383856	79384867	died	survived	239.49	111.015	-1.10921	0.00080356	metallothionein B	YES	metallothionein B
909	LOC100136583	ssa01	53388999	53391897	died	survived	2.26131	0.272282	-3.05399	0.0184911	pentraxin precursor	YES	pentraxin precursor
910	LOC100136587	ssa12	66776027	66829177	died	survived	141.878	10.2493	-3.79106	0.000297206	Mx3 protein	YES	Mx3 protein
911	LOC100136589	ssa16	31201734	31202326	died	survived	9.13502	65.906	2.85093	0.00711322	metallothionein A	-	-
912	LOC100169854	ssa05	49748906	49754708	died	survived	0.162285	4.13258	4.67044	0.00270904	uncharacterized protein LOC100169854 isoform X1	-	-
913	LOC100194498	ssa02	46152937	46165542	died	survived	1.44112	3.59449	1.3186	0.0497133	insulin-like growth factor binding protein 4 precursor	-	-
914	LOC100194516	ssa06	35775754	35779040	died	survived	25.8802	12.967	-0.997003	0.00148166	protein LOC562437-like	-	-
915	LOC100194517	ssa06	9226144	9234783	died	survived	40.4694	13.062	-1.63145	0.000297206	synaptogyrin 2-like	-	-
916	LOC100194553	ssa14	59522300	59526637	died	survived	809.497	103.128	-2.97258	0.000297206	VHSV-induced protein-like	YES	VHSV-induced protein-like
917	LOC100194554	ssa07	32926022	32932441	died	survived	1022.69	453.67	-1.17266	0.000297206	solute carrier family 25 member 3	-	-
918	LOC100194563	ssa02	4900368	4902470	died	survived	165.04	64.2149	-1.36184	0.000297206	mitochondrial ribosomal protein L51-like	-	-
919	LOC100194624	ssa19	62284648	62292289	died	survived	2500.04	1086.29	-1.20255	0.00560818	fructose-bisphosphate aldolase A	-	-
920	LOC100194627	ssa01	141233007	141240565	died	survived	576.187	303.773	-0.923543	0.00270904	basic transcription factor 3-1	-	-
921	LOC100194629	ssa15	42355080	42371540	died	survived	136.497	60.1079	-1.18324	0.000297206	calmodulin 2 (phosphorylase kinase%2C delta)-3	-	-
922	LOC100194632	ssa01	125232061	125243509	died	survived	218.145	112.373	-0.956994	0.000559046	endothelial differentiation-related factor 1-1	-	-
923	LOC100194641	ssa13	69536873	69544193	died	survived	1009.14	545.986	-0.886189	0.0076022	malate dehydrogenase 2-2%2C NAD (mitochondrial)	-	-
924	LOC100194644	ssa11	63339980	63345326	died	survived	798.941	206.18	-1.95418	0.000297206	phosphoglycerate mutase 2-1 (muscle)	-	-
925	LOC100194645	ssa01	130183392	130187162	died	survived	1393.64	562.346	-1.30933	0.000297206	phosphoglycerate mutase 2-2 (muscle)	-	-
926	LOC100194646	ssa26	38204433	38209847	died	survived	53.4709	29.4372	-0.861115	0.00148166	proteasome (prosome%2C macropain) 26S subunit%2C non-ATPase%2C 13	-	-
927	LOC100194647	ssa06	41601987	41609625	died	survived	41.9307	25.4014	-0.723098	0.014282	proteasome (prosome%2C macropain) 26S subunit%2C non ATPase%2C 3-2	-	-
928	LOC100194649	ssa05	11974908	11977963	died	survived	1773.99	622.562	-1.5107	0.000297206	ribosomal protein L26	-	-
929	LOC100194650	ssa04	42467195	42524361	died	survived	1666.52	807.047	-1.04612	0.000297206	ribosomal protein L36a-2	-	-
930	LOC100194652	ssa11	82975573	82978554	died	survived	3419.11	1948.92	-0.810949	0.0205401	ribosomal protein S14-2	-	-
931	LOC100194654	ssa01	68777052	68779433	died	survived	3452.11	1578.18	-1.12922	0.000297206	ribosomal protein S27-3	-	-
932	LOC100194656	ssa16	42909731	42919846	died	survived	5.24305	9.23858	0.817264	0.0353797	transmembrane protein 38A-1	-	-
933	LOC100194660	ssa13	31435801	31445267	died	survived	1214.28	475.414	-1.35285	0.00080356	Y-box binding protein-2	-	-
934	LOC100194663	ssa03	32404491	32409319	died	survived	1.21015	4.28141	1.82289	0.0407113	myosin light chain 1-3	-	-
935	LOC100194664	ssa06	59251476	59293828	died	survived	7.56331	12.6921	0.746841	0.035501	Vps20-associated 1 like 1	-	-
936	LOC100194668	ssa05	58947975	58952568	died	survived	62.477	36.7555	-0.765365	0.00438553	T-complex protein 1 subunit gamma	-	-
937	LOC100194674	ssa05	64259844	64265619	died	survived	4.65061	7.66403	0.720685	0.0420955	oxidation resistance protein 1	-	-
938	LOC100194679	ssa02	5540675	5544605	died	survived	148.401	70.9861	-1.06389	0.000297206	26S proteasome non-ATPase regulatory subunit 4 isoform X2	-	-
939	LOC100194681	ssa05	39302145	39309767	died	survived	13.0633	20.0442	0.617673	0.0399057	heterogeneous nuclear ribonucleoprotein A/B	-	-
940	LOC100194682	ssa26	33070726	33078094	died	survived	1039.44	484.238	-1.10202	0.000297206	40S ribosomal protein S17	-	-
941	LOC100194683	ssa29	13516605	13519061	died	survived	61.0352	15.1527	-2.01006	0.000297206	uncharacterized protein LOC100194683	-	-
942	LOC100194687	ssa10	15517951	15526604	died	survived	758.375	405.428	-0.903465	0.00211099	NADH-quinone oxidoreductase subunit B	-	-
943	LOC100194695	ssa10	83656124	83665284	died	survived	419.775	190.781	-1.1377	0.000297206	electron transfer flavoprotein subunit alpha%2C mitochondrial	-	-
944	LOC100194696	ssa10	29742931	29747128	died	survived	184.691	116.767	-0.661473	0.0172547	proteasome subunit beta type-5	-	-
945	LOC100194699	ssa03	92323939	92324771	died	survived	14.051	0	0	0.000297206	acyl carrier protein%2C mitochondrial	-	-
946	LOC100194701	ssa11	93839577	93840120	died	survived	5888.76	3666.19	-0.683684	0.0256735	uncharacterized LOC100194701	-	-
947	LOC100194703	ssa13	35062042	35065936	died	survived	38.8431	25.0079	-0.635276	0.0264363	transposase-like	-	-
948	LOC100194705	ssa07	42869714	42876111	died	survived	44.9538	23.819	-0.91633	0.00148166	methionine aminopeptidase 2 isoform X1	-	-
949	LOC100194707	ssa06	58927125	58951991	died	survived	64.1848	41.3608	-0.633969	0.0412893	beta-taxilin isoform X1	-	-
950	LOC100194708	ssa04	6333685	6343431	died	survived	13.1795	7.83646	-0.750017	0.0410506	aminoacyl tRNA synthase complex-interacting multifunctional protein 1	-	-
951	LOC100194709	ssa27	4283852	4494263	died	survived	2.0261	1.24865	-0.698335	0.0214782	plectin isoform X17	-	-
952	LOC100194710	ssa02	26713906	26718100	died	survived	15.5526	2.27583	-2.77269	0.000297206	protein C-ets-2 isoform X1	-	-
953	LOC100194712	ssa02	33389593	33482060	died	survived	32.3573	20.6332	-0.649122	0.0279667	2-oxoisovalerate dehydrogenase subunit beta%2C mitochondrial	-	-
954	LOC100194714	ssa11	12751294	12757508	died	survived	8.3199	26.9592	1.69614	0.000297206	tumor protein p53-inducible nuclear protein 2	-	-
955	LOC100194717	ssa05	35215732	35222754	died	survived	45.276	21.1577	-1.09757	0.000297206	eukaryotic peptide chain release factor subunit 1	-	-
956	LOC100194720	ssa04	6255483	6257383	died	survived	1726.67	49.3687	-5.12826	0.000297206	uncharacterized protein LOC100194720	-	-
957	LOC100194722	ssa01	41803991	41840396	died	survived	111.14	12.9376	-3.10275	0.000297206	uncharacterized protein LOC100194722	-	-
958	LOC100194723	ssa18	6808506	6818733	died	survived	311.038	139.796	-1.15377	0.000297206	thioredoxin-dependent peroxide reductase%2C mitochondrial	YES	thioredoxin-dependent peroxide reductase%2C mitochondrial
959	LOC100194724	ssa21	28941010	28951227	died	survived	1999.09	986.64	-1.01874	0.0030918	ATP synthase subunit O%2C mitochondrial isoform X1	-	-
960	LOC100194725	ssa11	47113614	47121404	died	survived	1826.26	1005.27	-0.861312	0.0102725	60S ribosomal protein L7a	-	-
961	LOC100194727	ssa21	42525943	42621977	died	survived	0.452083	1.51984	1.74926	0.000297206	nebulin isoform X1	-	-
962	LOC100194728	ssa28	28155207	28164312	died	survived	401.559	149.632	-1.42419	0.000297206	nucleolar RNA helicase 2 isoform X4	-	-
963	LOC100194731	ssa06	32631050	32634478	died	survived	58.1482	9.49163	-2.61501	0.000297206	primary amine oxidase%2C liver isozyme	-	-
964	LOC100194732	ssa15	42193965	42217890	died	survived	26.6465	8.05733	-1.72557	0.000297206	checkpoint suppressor 1-like	-	-
965	LOC100194734	ssa14	36062303	36067260	died	survived	264.402	135.815	-0.961085	0.000297206	phospholipid hydroperoxide glutathione peroxidase%2C mitochondrial	YES	phospholipid hydroperoxide glutathione peroxidase%2C mitochondrial
966	LOC100195537	ssa03	11584687	11588994	died	survived	27.1211	12.7659	-1.08712	0.000297206	nucleolin isoform X1	-	-
967	LOC100195680	ssa01	26865589	26885213	died	survived	2.86768	20.4185	2.83192	0.000297206	transforming acidic coiled-coil-containing protein 3 isoform X1	-	-
968	LOC100195685	ssa21	26464829	26478949	died	survived	6.77992	1.04629	-2.69599	0.000297206	serine/threonine-protein kinase SIK2	-	-
969	LOC100195848	ssa01	130236545	130272315	died	survived	4.38441	2.60149	-0.753047	0.0463678	mediator of RNA polymerase II transcription subunit 15 isoform X2	-	-
970	LOC100196115	ssa04	62093510	62145452	died	survived	1.55451	0.791992	-0.972902	0.0303695	F-BAR and double SH3 domains protein 2 isoform X2	-	-
971	LOC100196412	ssa19	16761586	16769291	died	survived	30.9054	12.5965	-1.29484	0.000297206	Krueppel-like factor 6	-	-
972	LOC100196502	ssa05	13962369	14016628	died	survived	0.300096	1.48851	2.31037	0.000297206	cytoplasmic FMR1-interacting protein 2 isoform X3	-	-
973	LOC100196534	ssa17	703360	749652	died	survived	0.55625	1.38233	1.3133	0.0148518	N-chimaerin isoform X5	-	-
974	LOC100196543	ssa01	69652261	69709832	died	survived	1.3542	3.87306	1.51603	0.00290171	equilibrative nucleoside transporter 1	-	-
975	LOC100196653	ssa12	53017904	53044194	died	survived	92.6473	45.3674	-1.03009	0.000297206	testis enhanced gene transcript (BAX inhibitor 1)	-	-
976	LOC100196661	ssa05	70763696	70767609	died	survived	114.353	60.6361	-0.915249	0.00126319	glutathione S-transferase kappa 1-like isoform X1	-	-
977	LOC100196669	ssa14	61597013	61603498	died	survived	53.1916	19.9799	-1.41265	0.000297206	S100 calcium binding protein V2-like	-	-
978	LOC100196671	ssa18	69808109	69825265	died	survived	511.271	261.991	-0.964568	0.00103643	enolase 3-1	-	-
979	LOC100196673	ssa04	54714782	54720889	died	survived	938.257	521.657	-0.846882	0.00935104	malate dehydrogenase 2-1%2C NAD (mitochondrial)	-	-
980	LOC100196679	ssa17	12662327	12669136	died	survived	2153.25	1037.92	-1.05281	0.015135	ATP synthase subunit beta%2C mitochondrial	-	-
981	LOC100196681	ssa03	44571012	44698836	died	survived	23.0444	14.02	-0.716932	0.0122378	far upstream element-binding protein 3 isoform X2	-	-
982	LOC100196683	ssa04	6241031	6245114	died	survived	659.925	30.3916	-4.44056	0.000297206	uncharacterized protein LOC100196683	-	-
983	LOC100196684	ssa12	46431902	46455219	died	survived	377.953	193.354	-0.966959	0.00270904	probable C->U-editing enzyme APOBEC-2	-	-
984	LOC100286406	ssa06	41487398	41509068	died	survived	9.37224	47.031	2.32715	0.000297206	collagen alpha-1(I) chain	-	-
985	LOC100286412	ssa17	35254521	35292904	died	survived	28.5798	9.37617	-1.60792	0.000297206	laminin subunit beta-1	-	-
986	LOC100286553	ssa09	9366380	9375411	died	survived	23.4247	14.6783	-0.674351	0.030243	heterogeneous nuclear ribonucleoprotein Q isoform X5	-	-
987	LOC100286690	ssa23	9336810	9396446	died	survived	8.2568	5.35601	-0.624425	0.0306137	tyrosine-protein kinase JAK1 isoform X1	-	-
988	LOC100286703	ssa26	13466805	13471619	died	survived	172.381	72.5617	-1.24832	0.000297206	dnaJ homolog subfamily A member 2	-	-
989	LOC100302030	ssa25	43582360	43588497	died	survived	5.24512	2.55963	-1.03504	0.00290171	TLR8-like precursor	-	-
990	LOC100329180	ssa11	82823513	82845955	died	survived	2.57242	6.69715	1.38042	0.000297206	macrophage colony stimulating factor receptor-like protein precursor	YES	macrophage colony stimulating factor receptor-like protein precursor
991	LOC100380627	ssa02	45394255	45399152	died	survived	0.12011	2.84723	4.56712	0.00080356	neuronal pentraxin-1	-	-
992	LOC100380630	ssa21	43202934	43240887	died	survived	6.50109	2.57496	-1.33613	0.000297206	1-phosphatidylinositol 3-phosphate 5-kinase isoform X3	-	-
993	LOC100380632	ssa13	26414629	26456828	died	survived	1.28865	4.43137	1.7819	0.000297206	5'-nucleotidase domain-containing protein 2%2C transcript variant X2	-	-
994	LOC100380633	ssa17	19041033	19055313	died	survived	48.2322	22.0415	-1.12978	0.000297206	sodium/potassium-transporting ATPase subunit alpha-1	-	-
995	LOC100380636	ssa06	51630739	51659975	died	survived	14.6082	8.22339	-0.828979	0.00251242	5'-3' exoribonuclease 2	-	-
996	LOC100380646	ssa23	39871182	39878733	died	survived	25.7969	13.7924	-0.90333	0.000559046	cat eye syndrome critical region protein 5 homolog	-	-
997	LOC100380648	ssa25	8520347	8544908	died	survived	19.2021	12.1634	-0.658719	0.0217459	ATP-dependent RNA helicase DDX18 isoform X1	-	-
998	LOC100380650	ssa11	81348716	81384098	died	survived	2.30332	1.33829	-0.783323	0.0301185	flocculation protein FLO11 isoform X5	-	-
999	LOC100380656	ssa06	10180561	10187947	died	survived	0.533417	1.48771	1.47975	0.00792622	ATP-binding cassette sub-family A member 3	-	-
1000	LOC100380658	ssa19	43920330	43955824	died	survived	12.3854	7.80582	-0.666021	0.0341569	calcium/calmodulin-dependent protein kinase type II subunit gamma isoform X5	-	-
1001	LOC100380659	ssa03	6205877	6267157	died	survived	12.4551	3.039	-2.03506	0.000297206	E3 ubiquitin-protein ligase RNF213 isoform X1	-	-
1002	LOC100380662	ssa28	19240596	19246414	died	survived	1.1407	3.12095	1.45206	0.00328236	delta-like protein D isoform X2	-	-
1003	LOC100380663	ssa12	16867042	16902000	died	survived	0.910113	1.5863	0.801546	0.0344068	myosin-11 isoform X3	-	-
1004	LOC100380666	ssa11	72380320	72386413	died	survived	2.54366	0.346603	-2.87555	0.000297206	eosinophil peroxidase	YES	eosinophil peroxidase
1005	LOC100380672	ssa12	77555084	77567725	died	survived	10.6351	6.05941	-0.81158	0.0110336	RNA-binding protein 5-B isoform X3	-	-
1006	LOC100380676	ssa09	25055835	25111353	died	survived	0.661368	1.97014	1.57477	0.00474126	protein kinase C eta type isoform X1	-	-
1007	LOC100380677	ssa10	102921948	102969007	died	survived	17.5693	5.05647	-1.79685	0.000297206	receptor-type tyrosine-protein phosphatase beta	-	-
1008	LOC100380681	ssa22	33455186	33459267	died	survived	146.079	244.563	0.74346	0.00856799	tubulin alpha-1C chain	-	-
1009	LOC100380682	ssa29	13848784	13853639	died	survived	47.5944	27.6194	-0.785113	0.00526381	protein CDV3 homolog	-	-
1010	LOC100380684	ssa10	22667513	22690502	died	survived	4.01877	7.33846	0.868723	0.00560818	unconventional myosin-If	-	-
1011	LOC100380685	ssa14	59987949	60023170	died	survived	1.20447	2.47383	1.03834	0.00543504	ectonucleotide pyrophosphatase/phosphodiesterase family member 2 isoform X2	-	-
1012	LOC100380686	ssa13	31815498	31870461	died	survived	13.0527	6.66184	-0.97035	0.0114863	tensin-2 isoform X4	-	-
1013	LOC100380696	ssa17	23759453	23788999	died	survived	1.21835	2.82235	1.21197	0.000297206	fibronectin	-	-
1014	LOC100380704	ssa17	8823967	8862219	died	survived	2.75743	4.36656	0.663172	0.0374296	lymphocyte antigen 75	-	-
1015	LOC100380707	ssa12	56887464	56912510	died	survived	24.3723	10.0648	-1.27593	0.000297206	ubiquitin carboxyl-terminal hydrolase 4	-	-
1016	LOC100380709	ssa09	31441973	31448244	died	survived	18.602	9.34063	-0.993864	0.00080356	pinin	-	-
1017	LOC100380717	ssa09	83765120	83776851	died	survived	32.8315	12.4233	-1.40203	0.000297206	heat shock 70 kDa protein 4 isoform X4	YES	heat shock 70 kDa protein 4 isoform X4
1018	LOC100380727	ssa15	102349983	102354590	died	survived	10.4881	2.37342	-2.14371	0.000297206	transketolase-like protein 2	-	-
1019	LOC100380728	ssa15	8542932	8546593	died	survived	3.59253	1.12565	-1.67424	0.00365338	fructose-1%2C6-bisphosphatase 1	-	-
1020	LOC100380730	ssa09	82872179	82907400	died	survived	7.13149	4.43047	-0.686743	0.0389628	UDP-N-acetylglucosamine--peptide N-acetylglucosaminyltransferase 110 kDa subunit isoform X7	-	-
1021	LOC100380736	ssa03	35545108	35553837	died	survived	19.6978	10.8917	-0.854796	0.00594981	protein arginine N-methyltransferase 5 isoform X2	-	-
1022	LOC100380739	ssa01	22310991	22318490	died	survived	12.5175	3.60128	-1.79736	0.000297206	inverted formin-2	-	-
1023	LOC100380740	ssa18	48663255	48668530	died	survived	129.654	11.9949	-3.43418	0.000297206	perilipin-2 isoform X2	-	-
1024	LOC100380746	ssa03	17251863	17305509	died	survived	5.88493	3.32119	-0.825325	0.00491562	eukaryotic translation initiation factor 4 gamma 1	-	-
1025	LOC100380747	ssa28	18566455	18594660	died	survived	0.223519	1.106	2.30688	0.000297206	neurabin-2	-	-
1026	LOC100380760	ssa06	56046760	56200919	died	survived	7.02677	12.5304	0.834501	0.0220132	band 4.1-like protein 2 isoform X13	-	-
1027	LOC100380768	ssa11	33316050	33352813	died	survived	14.784	6.69145	-1.14364	0.000297206	ras GTPase-activating-like protein IQGAP1	-	-
1028	LOC100380771	ssa05	73585517	73601344	died	survived	24.4275	12.6337	-0.951231	0.000559046	tax1-binding protein 1 homolog B	-	-
1029	LOC100380772	ssa03	67195600	67211760	died	survived	0.807535	2.13282	1.40116	0.000297206	DNA (cytosine-5)-methyltransferase 1 isoform X2	-	-
1030	LOC100380775	ssa18	57582933	57669758	died	survived	0.985519	2.06713	1.06867	0.024377	negative elongation factor A	-	-
1031	LOC100380778	ssa27	28307814	28311503	died	survived	4.25441	42.7635	3.32935	0.000297206	pro-neuropeptide Y	-	-
1032	LOC100380782	ssa12	24390371	24413746	died	survived	4.59421	7.55563	0.717736	0.0246412	peroxisomal acyl-coenzyme A oxidase 1 isoform X1	-	-
1033	LOC100380795	ssa19	50448844	50456137	died	survived	32.5686	15.4995	-1.07126	0.000297206	26S proteasome non-ATPase regulatory subunit 11B	-	-
1034	LOC100380796	ssa10	512988	514670	died	survived	31.318	18.2957	-0.775489	0.0162757	cytoplasmic FMR1-interacting protein 1 homolog	-	-
1035	LOC100380855	ssa17	37594963	37613759	died	survived	63.002	8.58156	-2.87609	0.000297206	nicotinamide phosphoribosyltransferase	YES	nicotinamide phosphoribosyltransferase
1036	LOC100380859	ssa03	77053044	77060883	died	survived	1.06416	1.98455	0.899096	0.0473893	band 3 anion exchange protein	-	-
1037	LOC100380860	ssa21	43317799	43337374	died	survived	47.2272	22.8078	-1.05009	0.00743956	splicing factor 3B subunit 1 isoform X5	-	-
1038	LOC100380862	ssa03	61523462	61554848	died	survived	6.75186	3.01183	-1.16464	0.0061158	mitogen-activated protein kinase kinase kinase 14 isoform X1	YES	mitogen-activated protein kinase kinase kinase 14 isoform X1
1039	LOC100380863	ssa27	23272564	23303668	died	survived	0.257625	1.29643	2.3312	0.00148166	rho GTPase-activating protein 4 isoform X2	-	-
1040	LOC100380864	ssa09	18892788	18900129	died	survived	106.692	53.8522	-0.98637	0.000559046	KH domain-containing%2C RNA-binding%2C signal transduction-associated protein 1 isoform X1	-	-
1041	LOC100380865	ssa11	18873077	18884412	died	survived	55.3305	30.6306	-0.853103	0.00190354	lysine--tRNA ligase isoform X1	-	-
1042	LOC100380867	ssa22	47148643	47193014	died	survived	41.4631	20.9033	-0.988101	0.000297206	eukaryotic translation initiation factor 4B isoform X3	-	-
1043	LOC100380869	ssa05	71362543	71374691	died	survived	1.37385	2.36291	0.78234	0.036229	ATPase family AAA domain-containing protein 2 isoform X5	-	-
1044	LOC100500786	ssa19	47426488	47444678	died	survived	2.85998	0.101262	-4.81984	0.00231411	arginase%2C hepatic isoform X3	-	-
1045	LOC100526765	ssa10	13524564	13531862	died	survived	2.34703	0.796398	-1.55928	0.00456377	LOW QUALITY PROTEIN: vascular cell adhesion protein 1	-	-
1046	LOC101448020	ssa10	88380502	88382217	died	survived	3.88356	60.0062	3.94966	0.000297206	MuRF1c	-	-
1047	LOC101448024	ssa13	87818802	87859300	died	survived	0.251193	4.55587	4.18086	0.0030918	melanopsin-B	-	-
1048	LOC101448046	ssa02	66400231	66532278	died	survived	624.804	374.923	-0.736811	0.0333017	serine protease-like protein	-	-
1049	LOC106560220	ssa10	31290136	31316866	died	survived	1.86207	1.03591	-0.84601	0.0424449	-	-	-
1050	LOC106560230	ssa10	29433194	29475807	died	survived	6.55744	15.4029	1.232	0.000297206	lipid phosphate phosphohydrolase 3-like isoform X1	-	-
1051	LOC106560265	ssa10	30600343	30679101	died	survived	0.788669	1.59778	1.01858	0.0380165	ubiquitin carboxyl-terminal hydrolase 46-like	-	-
1052	LOC106560267	ssa10	30703861	30706896	died	survived	6.05319	16.1283	1.41382	0.000297206	ras-like protein family member 11B	-	-
1053	LOC106560268	ssa10	30926244	31027271	died	survived	2.30202	1.25794	-0.871837	0.0315914	E3 ubiquitin-protein ligase LNX-like isoform X3	-	-
1054	LOC106560271	ssa10	31331984	31340178	died	survived	11.8218	7.32587	-0.690374	0.0172547	transmembrane protein 165-like	-	-
1055	LOC106560272	ssa10	31347639	31398375	died	survived	0.389633	1.10468	1.50345	0.000559046	circadian locomoter output cycles protein kaput-like isoform X5	-	-
1056	LOC106560278	ssa10	31539222	31555778	died	survived	0.114923	1.22982	3.41972	0.0120874	uncharacterized protein LOC106560278 isoform X3	-	-
1057	LOC106560291	ssa01	103515677	103522334	died	survived	36.0005	14.5606	-1.30594	0.000297206	growth hormone-inducible transmembrane protein-like	-	-
1058	LOC106560293	ssa10	31885128	32077629	died	survived	3.99968	1.99992	-0.99994	0.00328236	carboxyl-terminal PDZ ligand of neuronal nitric oxide synthase protein-like	-	-
1059	LOC106560308	ssa10	33841998	33874943	died	survived	0.345612	1.11298	1.6872	0.00190354	zinc finger protein 644-like%2C transcript variant X5	-	-
1060	LOC106560323	ssa01	103673090	103680554	died	survived	2.78633	1.42945	-0.962903	0.0447597	4-hydroxyphenylpyruvate dioxygenase-like protein	-	-
1061	LOC106560338	ssa01	103772888	103775484	died	survived	0.981659	2.18128	1.15188	0.0394321	-	-	-
1062	LOC106560341	ssa01	103756568	103763336	died	survived	7.06577	3.68565	-0.938928	0.0166956	4-hydroxyphenylpyruvate dioxygenase-like protein	-	-
1063	LOC106560369	ssa10	37784799	37787017	died	survived	11.2191	1.57109	-2.83611	0.000297206	forkhead box C1-A-like	-	-
1064	LOC106560416	ssa10	39064132	39077307	died	survived	7.40158	4.28053	-0.790045	0.0209403	ubiquitin carboxyl-terminal hydrolase CYLD-like	-	-
1065	LOC106560422	ssa10	39614589	39626830	died	survived	36.3256	7.04737	-2.36583	0.000297206	uncharacterized LOC106560422	-	-
1066	LOC106560426	ssa10	39638855	39658166	died	survived	5.54666	2.64153	-1.07025	0.000297206	terminal uridylyltransferase 4-like isoform X2	-	-
1067	LOC106560429	ssa10	39909347	39939376	died	survived	0.314524	1.9447	2.62831	0.00148166	podocan-like	-	-
1068	LOC106560430	ssa10	39967229	39983808	died	survived	23.5652	15.5692	-0.597964	0.0307354	non-specific lipid-transfer protein-like	-	-
1069	LOC106560436	ssa01	104233060	104260991	died	survived	17.4147	8.2573	-1.07657	0.00103643	protein ERGIC-53-like	-	-
1070	LOC106560442	ssa10	40202566	40222707	died	survived	0.729653	2.1756	1.57613	0.00509148	protein FAM102B-like isoform X2	-	-
1071	LOC106560445	ssa01	104474834	104496690	died	survived	0.675015	1.56717	1.21517	0.029241	breast cancer metastasis-suppressor 1 homolog isoform X2	-	-
1072	LOC106560477	ssa10	42658419	42671804	died	survived	56.106	36.993	-0.600904	0.0467107	phosphoglucomutase-1-like	-	-
1073	LOC106560479	ssa10	42674286	42707087	died	survived	1.14404	4.44688	1.95866	0.00456377	centromere protein R-like%2C transcript variant X4	-	-
1074	LOC106560483	ssa10	42966284	42985247	died	survived	1.66408	0.968228	-0.781306	0.0388464	dedicator of cytokinesis protein 7-like isoform X2	-	-
1075	LOC106560488	ssa10	43031068	43057993	died	survived	4.04888	2.33245	-0.795676	0.0439429	dedicator of cytokinesis protein 7-like	-	-
1076	LOC106560490	ssa10	43060452	43073187	died	survived	6.83135	3.62168	-0.91551	0.00856799	dedicator of cytokinesis protein 7-like	-	-
1077	LOC106560515	ssa10	44312413	44319709	died	survived	2.59435	1.31367	-0.981771	0.0280933	thrombopoietin receptor-like isoform X1	-	-
1078	LOC106560516	ssa01	104711864	104820916	died	survived	1.82993	3.4946	0.933342	0.0279667	exocyst complex component 6B-like	-	-
1079	LOC106560538	ssa01	105474920	105546336	died	survived	5.32561	3.04271	-0.80759	0.00594981	neurogenic locus notch homolog protein 1-like isoform X2	-	-
1080	LOC106560548	ssa10	46307005	46330304	died	survived	0.134385	1.73992	3.69458	0.000297206	abnormal spindle-like microcephaly-associated protein homolog	-	-
1081	LOC106560550	ssa10	46330416	46348022	died	survived	1.30077	0.2149	-2.59762	0.0222775	complement factor H-like	YES	complement factor H-like
1082	LOC106560561	ssa10	47118136	47195965	died	survived	0.469649	1.33527	1.50748	0.000297206	hemicentin-1-like isoform X1	-	-
1083	LOC106560578	ssa10	47787687	47795952	died	survived	108.987	52.5902	-1.05129	0.000297206	prohibitin-2-like	-	-
1084	LOC106560588	ssa10	48606111	48612011	died	survived	2.3854	0.232817	-3.35696	0.00383883	histidine-rich glycoprotein-like	-	-
1085	LOC106560589	ssa10	48629067	48633188	died	survived	24.1944	0.937576	-4.6896	0.000297206	histidine-rich glycoprotein-like	-	-
1086	LOC106560593	ssa10	48709207	48718590	died	survived	21.9633	11.2344	-0.967165	0.00251242	transmembrane 4 L6 family member 1-like	-	-
1087	LOC106560594	ssa10	48752845	48810277	died	survived	22.0044	11.0743	-0.990571	0.000559046	WW domain-containing transcription regulator protein 1-like isoform X1	-	-
1088	LOC106560598	ssa10	48871380	48874799	died	survived	3346.62	1378.11	-1.28001	0.000297206	60S ribosomal protein L36	-	-
1089	LOC106560599	ssa10	48902334	48917774	died	survived	3.22785	7.83878	1.28005	0.000297206	ectoderm-neural cortex protein 1-like isoform X2	-	-
1090	LOC106560620	ssa10	50328754	50389428	died	survived	203.803	86.2335	-1.24085	0.000297206	sodium/potassium-transporting ATPase subunit beta-233-like	-	-
1091	LOC106560629	ssa10	50738041	50747906	died	survived	7.87316	3.529	-1.15769	0.00594981	retinoic acid receptor RXR-gamma-B-like	-	-
1092	LOC106560668	ssa10	52338995	52360320	died	survived	1.20777	2.12724	0.816635	0.0425565	Krueppel-like factor 8	-	-
1093	LOC106560677	ssa10	52880973	52901831	died	survived	7.13731	12.245	0.778741	0.0173923	capZ-interacting protein-like isoform X1	-	-
1094	LOC106560679	ssa10	52996372	53005510	died	survived	4250.16	2310.93	-0.879046	0.00950774	ATP synthase subunit g%2C mitochondrial-like	-	-
1095	LOC106560684	ssa10	55554267	55648939	died	survived	0.824777	2.30376	1.48191	0.0064503	USP6 N-terminal-like protein	-	-
1096	LOC106560690	ssa10	59751370	59759728	died	survived	1.93651	4.30781	1.1535	0.0076022	CTD nuclear envelope phosphatase 1A-like	-	-
1097	LOC106560692	ssa10	59625511	59656853	died	survived	189.326	124.172	-0.608537	0.028607	eukaryotic initiation factor 4A-I-like	-	-
1098	LOC106560698	ssa10	58097475	58099502	died	survived	0.504959	4.62914	3.19651	0.000297206	cyclin-dependent kinase inhibitor 1B-like	-	-
1099	LOC106560703	ssa10	57617112	57690555	died	survived	31.2684	18.6825	-0.743021	0.0102725	nucleosome assembly protein 1-like 4 isoform X5	-	-
1100	LOC106560704	ssa10	57265460	57396086	died	survived	2.95303	4.72315	0.677555	0.0346466	oxysterol-binding protein-related protein 5-like	-	-
1101	LOC106560707	ssa10	55689099	56291249	died	survived	63.8249	40.653	-0.650759	0.0333017	carnitine O-palmitoyltransferase 1%2C liver isoform-like isoform X2	-	-
1102	LOC106560748	ssa10	65260424	65477726	died	survived	1.40697	2.80669	0.996277	0.00509148	unconventional myosin-IXa-like isoform X10	-	-
1103	LOC106560749	ssa10	65132923	65208415	died	survived	2.62719	7.35046	1.48431	0.000297206	GRAM domain-containing protein 2-like isoform X2	-	-
1104	LOC106560773	ssa10	63400452	63417181	died	survived	16.3319	9.45961	-0.787838	0.00509148	sorting nexin-1-like isoform X4	-	-
1105	LOC106560779	ssa10	63161672	63178407	died	survived	1058.69	554.222	-0.93375	0.0323295	RNA-binding protein with multiple splicing isoform X3	-	-
1106	LOC106560783	ssa10	62981446	63010719	died	survived	115.684	67.1438	-0.784865	0.00365338	LOW QUALITY PROTEIN: ornithine decarboxylase antizyme 2-like	-	-
1107	LOC106560797	ssa01	10068397	10074289	died	survived	19.5662	7.41753	-1.39935	0.000297206	cathepsin L1-like	-	-
1108	LOC106560809	ssa10	80884300	80891091	died	survived	0.613447	1.19935	0.967246	0.031473	histone-lysine N-methyltransferase SUV420H1-like isoform X2	-	-
1109	LOC106560815	ssa10	80843601	80847917	died	survived	18.2773	9.73603	-0.908651	0.00711322	C-factor-like isoform X2	-	-
1110	LOC106560822	ssa01	107448448	107451735	died	survived	6.32923	18.2825	1.53036	0.000297206	BCL2/adenovirus E1B 19 kDa protein-interacting protein 3-like	-	-
1111	LOC106560839	ssa10	79735097	79866077	died	survived	6.07533	3.53681	-0.780512	0.0165544	breast cancer anti-estrogen resistance protein 1-like isoform X3	-	-
1112	LOC106560844	ssa10	79423113	79483974	died	survived	1.12214	2.43176	1.11575	0.0394321	core-binding factor subunit beta-like isoform X3	-	-
1113	LOC106560849	ssa10	79299879	79318353	died	survived	105.916	57.6579	-0.877334	0.00270904	cholesteryl ester transfer protein-like	-	-
1114	LOC106560850	ssa10	79263527	79290759	died	survived	12.2042	2.38711	-2.35405	0.000297206	protein NLRC5-like isoform X1	-	-
1115	LOC106560852	ssa10	79234127	79261776	died	survived	4.48919	1.48329	-1.59765	0.00456377	copine-2-like	-	-
1116	LOC106560896	ssa10	76548166	76582232	died	survived	0.572483	1.33057	1.21674	0.0233347	VPS9 domain-containing protein 1-like	-	-
1117	LOC106560898	ssa10	76507342	76509692	died	survived	3.74653	6.42484	0.778105	0.0329437	P3 protein-like	-	-
1118	LOC106560906	ssa10	76335416	76379639	died	survived	16.7569	9.60276	-0.803234	0.00872741	NEDD4-like E3 ubiquitin-protein ligase WWP2 isoform X4	-	-
1119	LOC106560911	ssa10	76306918	76319770	died	survived	174.024	79.4586	-1.13101	0.00080356	ubiquinone biosynthesis protein COQ9%2C mitochondrial-like	-	-
1120	LOC106560912	ssa10	76266839	76287887	died	survived	2.28154	7.37707	1.69304	0.000297206	actin-binding protein anillin-like isoform X10	-	-
1121	LOC106560914	ssa10	76228834	76254302	died	survived	3.72365	7.6233	1.0337	0.000559046	septin-7-like isoform X3	-	-
1122	LOC106560919	ssa10	76108015	76149687	died	survived	259.213	478.944	0.885722	0.034526	protein NDRG4-like isoform X7	-	-
1123	LOC106560940	ssa10	75411490	75429751	died	survived	0.491715	1.10861	1.17286	0.0325699	DET1 homolog	-	-
1124	LOC106560964	ssa10	74426205	74477993	died	survived	5.41454	3.15007	-0.781455	0.00792622	low-density lipoprotein receptor-related protein 5-like isoform X1	-	-
1125	LOC106560975	ssa10	73800413	73828767	died	survived	11.8597	7.22395	-0.71521	0.014282	NUAK family SNF1-like kinase 1	-	-
1126	LOC106560979	ssa10	73450219	73629720	died	survived	0.15193	1.32727	3.12698	0.000297206	plexin-B2-like	-	-
1127	LOC106560985	ssa10	73005653	73041215	died	survived	1.76981	0.239008	-2.88846	0.000297206	DENN domain-containing protein 2A-like	-	-
1128	LOC106560986	ssa10	72972983	73000462	died	survived	4.52976	1.30449	-1.79595	0.00148166	transcriptional enhancer factor TEF-3-like	-	-
1129	LOC106561000	ssa10	71648407	71706037	died	survived	7.83468	25.9573	1.72819	0.000297206	nuclear transcription factor Y subunit beta	-	-
1130	LOC106561011	ssa10	71132704	71143292	died	survived	5.0969	9.30881	0.868976	0.014282	ferritin heavy chain B-like	-	-
1131	LOC106561012	ssa10	71018212	71100458	died	survived	1.73322	5.79873	1.74228	0.000559046	mucin-2-like isoform X2	-	-
1132	LOC106561021	ssa10	70551477	70559282	died	survived	160.231	71.1607	-1.17101	0.000297206	dihydrolipoyl dehydrogenase%2C mitochondrial-like	-	-
1133	LOC106561037	ssa10	68196387	68232520	died	survived	2.17433	4.77767	1.13574	0.00080356	ceramide kinase-like isoform X3	-	-
1134	LOC106561046	ssa10	67726092	67791570	died	survived	6.54241	3.39026	-0.948425	0.0030918	dual specificity protein phosphatase 8-like isoform X2	-	-
1135	LOC106561048	ssa10	67615993	67694208	died	survived	40.7955	18.9566	-1.10571	0.000297206	MOB kinase activator 2-like isoform X2	-	-
1136	LOC106561057	ssa10	66388028	66560506	died	survived	65.495	40.2711	-0.701639	0.026185	pleckstrin homology domain-containing family A member 7-like isoform X7	-	-
1137	LOC106561063	ssa10	67141296	67182062	died	survived	4.97091	2.2316	-1.15543	0.00126319	switch-associated protein 70-like isoform X2	-	-
1138	LOC106561065	ssa10	67341757	67351074	died	survived	20.2067	8.50423	-1.24858	0.000297206	tripartite motif-containing protein 16-like	-	-
1139	LOC106561068	ssa10	67242713	67252736	died	survived	1.79593	3.53614	0.977442	0.0266921	palmitoyltransferase ZDHHC7-like isoform X1	-	-
1140	LOC106561070	ssa10	67050824	67063257	died	survived	121.579	46.6759	-1.38115	0.000297206	proteasome subunit alpha type-1	-	-
1141	LOC106561078	ssa10	66330329	66334613	died	survived	45.8911	3.48294	-3.71984	0.000297206	protein phosphatase 1 regulatory subunit 15A-like isoform X2	-	-
1142	LOC106561079	ssa10	66318488	66330228	died	survived	351.454	196.039	-0.842197	0.00080356	40S ribosomal protein S13	-	-
1143	LOC106561096	ssa10	65844602	65861563	died	survived	0.33321	1.11515	1.74274	0.0061158	abhydrolase domain-containing protein 2-B-like	-	-
1144	LOC106561098	ssa10	65784615	65837208	died	survived	4.43809	7.36319	0.730392	0.019587	lactadherin-like isoform X1	-	-
1145	LOC106561115	ssa10	76226067	76227929	died	survived	1.48998	10.5366	2.82206	0.000297206	C-C motif chemokine 4-like	YES	C-C motif chemokine 4-like
1146	LOC106561124	ssa10	71771203	71773320	died	survived	11.5939	22.3657	0.947922	0.00365338	leucine-rich repeat-containing protein 10-like	-	-
1147	LOC106561134	ssa10	68142118	68143244	died	survived	4.66235	1.96735	-1.2448	0.0101204	protein BTG3-like	-	-
1148	LOC106561147	ssa10	82514339	82519318	died	survived	6.49905	1.93735	-1.74614	0.000297206	uncharacterized LOC106561147	-	-
1149	LOC106561149	ssa10	82552729	82627859	died	survived	2.02194	4.9048	1.27845	0.00251242	solute carrier organic anion transporter family member 3A1-like isoform X2	-	-
1150	LOC106561153	ssa10	83595337	83598002	died	survived	2.17602	6.099	1.48688	0.000297206	serine beta-lactamase-like protein LACTB%2C mitochondrial isoform X2	-	-
1151	LOC106561161	ssa10	83869981	83879711	died	survived	0.738087	2.01401	1.44821	0.00211099	uncharacterized protein LOC106561161	-	-
1152	LOC106561166	ssa10	83932356	83958608	died	survived	1.0114	1.94252	0.941571	0.00727596	alpha-protein kinase 3-like	-	-
1153	LOC106561168	ssa10	83959492	83972796	died	survived	8.25256	5.29358	-0.640597	0.0435935	mucosa-associated lymphoid tissue lymphoma translocation protein 1-like	-	-
1154	LOC106561176	ssa10	84251347	84267745	died	survived	12.9863	24.5403	0.91817	0.00270904	retinol dehydrogenase 12-like	-	-
1155	LOC106561178	ssa10	84505960	84509989	died	survived	211.884	115.497	-0.875419	0.000559046	small EDRK-rich factor 2-like	-	-
1156	LOC106561182	ssa10	84632484	84633676	died	survived	39766.5	5991.06	-2.73067	0.000297206	uncharacterized LOC106561182	-	-
1157	LOC106561184	ssa10	84635988	84641528	died	survived	102.573	26.9249	-1.92964	0.000297206	ADP-ribosylation factor 4-like	-	-
1158	LOC106561186	ssa10	84672834	84678456	died	survived	16.7293	2.63423	-2.66692	0.000297206	E3 ubiquitin/ISG15 ligase TRIM25-like isoform X1	YES	E3 ubiquitin/ISG15 ligase TRIM25-like isoform X1
1159	LOC106561196	ssa10	83363693	83365535	died	survived	10.7315	2.09276	-2.35837	0.000297206	C2 calcium-dependent domain-containing protein 4C-like	-	-
1160	LOC106561200	ssa10	84989837	85010924	died	survived	96.2037	24.0402	-2.00064	0.000297206	protein FAM107B-like isoform X1	-	-
1161	LOC106561241	ssa10	87009623	87032709	died	survived	3.90296	8.09629	1.05269	0.00872741	CD9 antigen-like isoform X2	YES	CD9 antigen-like isoform X2
1162	LOC106561251	ssa10	86727459	86780837	died	survived	1.11161	2.10744	0.922842	0.0119374	C2 domain-containing protein 5-like isoform X8	-	-
1163	LOC106561261	ssa10	88175027	88179966	died	survived	36.6174	122.87	1.74653	0.000297206	collagen alpha-1(VI) chain-like	-	-
1164	LOC106561265	ssa10	86504991	86513757	died	survived	2.62446	0.437052	-2.58615	0.000559046	macrophage mannose receptor 1-like	YES	macrophage mannose receptor 1-like
1165	LOC106561271	ssa01	109006038	109017160	died	survived	1.30367	3.05969	1.23081	0.0264363	UPF0729 protein C18orf32 homolog	-	-
1166	LOC106561289	ssa01	109018121	109075744	died	survived	2.58418	4.30586	0.736596	0.0237256	alpha-adducin-like isoform X15	-	-
1167	LOC106561298	ssa10	92391512	92393765	died	survived	0.656349	1.66888	1.34634	0.0434831	zinc finger protein 699-like	-	-
1168	LOC106561302	ssa10	92121803	92337201	died	survived	0.367878	1.20424	1.71082	0.0030918	furin-like isoform X1	-	-
1169	LOC106561308	ssa10	90302278	90343491	died	survived	3.46189	6.22134	0.845664	0.00950774	CD44 antigen-like	-	-
1170	LOC106561321	ssa10	89187355	89189681	died	survived	5.61713	1.44594	-1.95782	0.000297206	uncharacterized LOC106561321	-	-
1171	LOC106561325	ssa01	1207727	1235951	died	survived	0.478611	2.3748	2.31088	0.00402178	M-phase inducer phosphatase 1-like	-	-
1172	LOC106561328	ssa10	88741153	88764137	died	survived	1.88861	7.50325	1.99019	0.000297206	ubiquitin-conjugating enzyme E2 H-like	-	-
1173	LOC106561360	ssa10	97961799	97980994	died	survived	0.817896	1.89569	1.21273	0.00824911	protein C12orf4 homolog isoform X3	-	-
1174	LOC106561361	ssa10	97956615	97961709	died	survived	0.162596	1.45507	3.16172	0.0241233	nuclear ubiquitous casein and cyclin-dependent kinase substrate 1-like isoform X3	-	-
1175	LOC106561363	ssa10	97893460	97900237	died	survived	2.08251	0.279482	-2.89749	0.00578051	probable polypeptide N-acetylgalactosaminyltransferase 8 isoform X2	-	-
1176	LOC106561364	ssa01	109172999	109180383	died	survived	2.33582	0.458978	-2.34743	0.000297206	Krueppel-like factor 4 isoform X1	-	-
1177	LOC106561371	ssa10	97729619	97776198	died	survived	2.21273	5.05249	1.19117	0.00251242	bcl-2-like protein 13	-	-
1178	LOC106561376	ssa10	97715151	97727212	died	survived	3.53255	13.5356	1.93798	0.000297206	uncharacterized protein LOC106561376	-	-
1179	LOC106561377	ssa10	97559908	97661505	died	survived	0.734261	3.29782	2.16715	0.000297206	FYVE%2C RhoGEF and PH domain-containing protein 4-like isoform X3	-	-
1180	LOC106561383	ssa10	97017768	97052607	died	survived	0.876777	3.31542	1.91891	0.000297206	ras and EF-hand domain-containing protein homolog	-	-
1181	LOC106561385	ssa10	96545791	96862931	died	survived	1.89223	4.21744	1.15628	0.00080356	tetraspanin-9-like isoform X1	-	-
1182	LOC106561394	ssa10	95903033	95926632	died	survived	4.54643	1.02064	-2.15526	0.000297206	poly [ADP-ribose] polymerase 12-like	YES	poly [ADP-ribose] polymerase 12-like
1183	LOC106561397	ssa01	109698630	109709220	died	survived	242.246	99.5397	-1.28313	0.000297206	LOW QUALITY PROTEIN: ornithine decarboxylase antizyme 2-like	-	-
1184	LOC106561403	ssa10	95271161	95280345	died	survived	3.11688	5.8333	0.904208	0.0119374	selenoprotein O-like	-	-
1185	LOC106561415	ssa10	94837840	94865310	died	survived	0.536488	1.95955	1.86891	0.000559046	NAD-dependent protein deacetylase sirtuin-3-like	-	-
1186	LOC106561419	ssa10	94755522	94807931	died	survived	7.26055	4.41471	-0.71776	0.0241233	liprin-beta-1-like isoform X7	-	-
1187	LOC106561425	ssa10	94481892	94528716	died	survived	2.24175	1.29008	-0.797164	0.0144226	early endosome antigen 1-like isoform X2	-	-
1188	LOC106561456	ssa10	99061137	99083596	died	survived	0.20173	1.30552	2.69412	0.00438553	BTB/POZ domain-containing protein 10-like isoform X1	-	-
1189	LOC106561457	ssa10	99125525	99174128	died	survived	0.45966	2.50384	2.4455	0.000297206	uncharacterized protein LOC106561457	-	-
1190	LOC106561458	ssa01	109959438	109967088	died	survived	1.21275	2.76632	1.18969	0.0120874	programmed cell death 1 ligand 1-like isoform X1	YES	programmed cell death 1 ligand 1-like isoform X1
1191	LOC106561459	ssa10	99181940	99184255	died	survived	0.97569	4.62739	2.2457	0.000297206	ras association domain-containing protein 10-like	-	-
1192	LOC106561462	ssa10	99334941	99373380	died	survived	3.71701	1.91644	-0.955713	0.0064503	protein-methionine sulfoxide oxidase mical2b-like	-	-
1193	LOC106561470	ssa10	99725083	99732518	died	survived	7.69472	1.76707	-2.12251	0.000297206	tripartite motif-containing protein 16-like	-	-
1194	LOC106561471	ssa10	99581626	99640998	died	survived	1.31391	0.234719	-2.48486	0.0254183	tripartite motif-containing protein 16-like%2C transcript variant X2	-	-
1195	LOC106561476	ssa01	10782316	10785219	died	survived	6.94163	2.13833	-1.69879	0.000297206	platelet-activating factor receptor-like	-	-
1196	LOC106561496	ssa10	101229436	101253854	died	survived	0.348397	1.57703	2.17841	0.000297206	AMP deaminase 3-like isoform X3	-	-
1197	LOC106561501	ssa10	101379752	101447205	died	survived	14.9053	5.96904	-1.32025	0.00251242	tripartite motif-containing protein 16-like isoform X3	-	-
1198	LOC106561502	ssa10	101450774	101457806	died	survived	3.53312	0.799549	-2.14369	0.00402178	-	-	-
1199	LOC106561509	ssa10	101521791	101540950	died	survived	35.9689	7.34012	-2.29288	0.000297206	E3 ubiquitin/ISG15 ligase TRIM25-like isoform X2	-	-
1200	LOC106561510	ssa10	101542747	101551384	died	survived	4.18046	1.0225	-2.03156	0.000297206	laminin subunit beta-4-like isoform X1	-	-
1201	LOC106561512	ssa10	101617610	101624581	died	survived	1.48089	2.8068	0.92246	0.0346466	transmembrane protein 168-like	-	-
1202	LOC106561514	ssa01	110289808	110293736	died	survived	5.90943	3.13388	-0.915072	0.00996546	notch-regulated ankyrin repeat-containing protein A	-	-
1203	LOC106561518	ssa10	102081313	102096045	died	survived	0.86778	2.04416	1.23611	0.0105773	E3 ubiquitin-protein ligase AMFR-like	-	-
1204	LOC106561519	ssa10	102112610	102132966	died	survived	0.655488	1.76713	1.43076	0.0034675	nuclear factor of activated T-cells%2C cytoplasmic 3-like	-	-
1205	LOC106561522	ssa01	110324049	110330887	died	survived	1.43623	0.324263	-2.14705	0.0331846	protein AMBP-like	-	-
1206	LOC106561555	ssa10	103532193	103539415	died	survived	3.88331	10.6191	1.4513	0.000297206	caveolin-2-like	-	-
1207	LOC106561562	ssa10	104033963	104070876	died	survived	0.309832	1.05675	1.77008	0.00103643	kit ligand-like	-	-
1208	LOC106561578	ssa10	101349606	101354646	died	survived	0.284354	1.28636	2.17754	0.0320817	E3 ubiquitin/ISG15 ligase TRIM25-like	-	-
1209	LOC106561595	ssa10	105027982	105099942	died	survived	1.50263	2.65527	0.821368	0.0131216	kinesin-like protein KIF21A isoform X5	-	-
1210	LOC106561604	ssa10	105304871	105311384	died	survived	2.23998	13.5554	2.59731	0.000297206	aurora kinase B-like	-	-
1211	LOC106561621	ssa01	110818594	110934736	died	survived	0.731506	1.54199	1.07585	0.0255463	spermatid perinuclear RNA-binding protein-like isoform X4	-	-
1212	LOC106561622	ssa10	106412101	106415457	died	survived	1453.19	574	-1.3401	0.000297206	cytochrome c oxidase subunit 8B%2C mitochondrial-like	-	-
1213	LOC106561633	ssa10	106863336	106887281	died	survived	0.707111	1.94512	1.45985	0.0307354	uncharacterized protein LOC106561633	-	-
1214	LOC106561648	ssa10	107625872	107629835	died	survived	1.59368	3.55283	1.15661	0.0145657	dnaJ homolog subfamily B member 9-like	-	-
1215	LOC106561664	ssa10	108245873	108260193	died	survived	0.945889	1.79459	0.923908	0.0172547	transcription initiation factor TFIID subunit 3-like	-	-
1216	LOC106561666	ssa10	108123113	108133188	died	survived	0.424603	2.61264	2.62132	0.000297206	neuroepithelial cell-transforming gene 1 protein-like	-	-
1217	LOC106561671	ssa10	108029041	108037009	died	survived	334.382	173.487	-0.946669	0.00456377	phosphate carrier protein%2C mitochondrial-like isoform X1	-	-
1218	LOC106561679	ssa10	108473293	108501750	died	survived	4.78818	1.93194	-1.30942	0.00270904	cyclin-dependent kinase 17-like	-	-
1219	LOC106561680	ssa10	108506471	108519582	died	survived	30.9357	16.475	-0.908998	0.000297206	ETS domain-containing protein Elk-3-like	-	-
1220	LOC106561684	ssa10	108660018	108680067	died	survived	11.0407	20.0834	0.863174	0.00491562	methionine aminopeptidase 2-like isoform X2	-	-
1221	LOC106561701	ssa01	111264418	111291398	died	survived	180.891	121.621	-0.572734	0.0395491	NADH dehydrogenase [ubiquinone] 1 alpha subcomplex subunit 8-like	-	-
1222	LOC106561707	ssa10	109217835	109254582	died	survived	1.16623	2.50776	1.10455	0.0204093	5'-nucleotidase domain-containing protein 3-like	-	-
1223	LOC106561721	ssa10	109709639	109722723	died	survived	106.083	44.914	-1.23995	0.000297206	cytochrome c oxidase subunit 5A%2C mitochondrial-like	-	-
1224	LOC106561729	ssa10	110296411	110394305	died	survived	0.473285	1.23274	1.38108	0.0233347	tumor protein p53-inducible protein 11-like isoform X3	-	-
1225	LOC106561749	ssa10	111776824	111822498	died	survived	1.29059	3.37868	1.38843	0.0275902	homer protein homolog 2-like	-	-
1226	LOC106561763	ssa01	111425805	111435356	died	survived	21.1862	59.2922	1.48472	0.000297206	anthrax toxin receptor 2-like	-	-
1227	LOC106561770	ssa01	111439078	111447296	died	survived	21.6853	3.39044	-2.67718	0.000297206	ras-GEF domain-containing family member 1B-B-like	-	-
1228	LOC106561782	ssa10	112835849	112848944	died	survived	0.305999	2.22262	2.86067	0.000297206	protein regulator of cytokinesis 1-like isoform X3	-	-
1229	LOC106561786	ssa10	112755868	112767289	died	survived	1.7384	0.724893	-1.26192	0.0278432	guanine nucleotide-binding protein subunit beta-5	-	-
1230	LOC106561792	ssa01	111580682	111588106	died	survived	0.481773	1.3316	1.46674	0.0335484	follistatin-A-like isoform X2	-	-
1231	LOC106561803	ssa10	113119605	113125632	died	survived	3.30164	6.1483	0.897006	0.0222775	uncharacterized LOC106561803	-	-
1232	LOC106561812	ssa10	113564080	113592942	died	survived	120.729	56.8263	-1.08714	0.000297206	CD81 antigen-like	YES	CD81 antigen-like
1233	LOC106561820	ssa01	111639676	111706581	died	survived	5.99873	3.85081	-0.639496	0.0367064	integrin alpha-1-like isoform X2	-	-
1234	LOC106561842	ssa10	114818763	114819802	died	survived	5.14366	30.822	2.58309	0.00080356	kinesin-like protein KIF23	-	-
1235	LOC106561854	ssa10	115416334	115423314	died	survived	177.209	72.8396	-1.28266	0.000297206	60S ribosomal protein L4-B isoform X2	-	-
1236	LOC106561856	ssa10	115465296	115513780	died	survived	82.9214	38.6882	-1.09985	0.000297206	von Willebrand factor-like	-	-
1237	LOC106561857	ssa10	115536080	115553190	died	survived	304.611	184.482	-0.723485	0.0158453	annexin A2-like	-	-
1238	LOC106561878	ssa11	1193751	1252519	died	survived	8.38102	5.48209	-0.612401	0.0380165	bifunctional glutamate/proline--tRNA ligase-like isoform X2	-	-
1239	LOC106561892	ssa11	4395891	4402429	died	survived	2.33057	5.05017	1.11565	0.0030918	glycoprotein endo-alpha-1%2C2-mannosidase-like isoform X2	-	-
1240	LOC106561904	ssa11	6197563	6315283	died	survived	5.51114	15.4536	1.48752	0.000297206	zinc transporter ZIP1-like	-	-
1241	LOC106561910	ssa11	6947123	6984762	died	survived	2.10398	5.75654	1.45208	0.000297206	USP6 N-terminal-like protein isoform X2	-	-
1242	LOC106561914	ssa11	7645483	7712703	died	survived	1.85032	0.746547	-1.30947	0.00578051	kinesin-like protein KIFC3 isoform X8	-	-
1243	LOC106561917	ssa11	7745996	7754505	died	survived	1.05689	2.54033	1.2652	0.018904	oxidoreductase HTATIP2-like	-	-
1244	LOC106561919	ssa01	113135540	113146505	died	survived	5.15818	16.6205	1.68803	0.000297206	uncharacterized LOC106561919	-	-
1245	LOC106561922	ssa11	8138403	8150144	died	survived	0.658908	2.49304	1.91976	0.000297206	transcription factor E2F8-like isoform X1	-	-
1246	LOC106561932	ssa11	8588463	8627339	died	survived	3.25879	1.81348	-0.84558	0.0166956	oxysterols receptor LXR-alpha-like isoform X5	-	-
1247	LOC106561938	ssa11	9144267	9150312	died	survived	62.9819	38.1275	-0.724106	0.0152785	39S ribosomal protein L21%2C mitochondrial-like isoform X2	-	-
1248	LOC106561942	ssa11	9221144	9225781	died	survived	226.089	143.648	-0.654357	0.014282	NADH dehydrogenase [ubiquinone] iron-sulfur protein 3%2C mitochondrial-like	-	-
1249	LOC106561944	ssa11	9319182	9338803	died	survived	2.91352	6.70427	1.20232	0.000297206	lysosomal acid phosphatase-like isoform X2	-	-
1250	LOC106561958	ssa11	9829741	9837789	died	survived	2.6266	0.425924	-2.62453	0.000559046	prothrombin-like	-	-
1251	LOC106561959	ssa01	113265512	113267831	died	survived	3.21552	18.7212	2.54155	0.018904	cathepsin S-like	-	-
1252	LOC106561967	ssa11	9957759	9967922	died	survived	35.6267	23.4588	-0.602829	0.029241	mitochondrial carrier homolog 2-like	-	-
1253	LOC106561976	ssa11	10247655	10250631	died	survived	148.173	305.709	1.04488	0.000559046	GTP-binding protein RAD-like	-	-
1254	LOC106561983	ssa11	10442892	10448848	died	survived	1.98885	4.9069	1.30288	0.0221455	CKLF-like MARVEL transmembrane domain-containing protein 3	-	-
1255	LOC106561984	ssa11	10452013	10455203	died	survived	3.30529	9.29389	1.4915	0.00328236	thymidine kinase 2%2C mitochondrial-like	-	-
1256	LOC106561987	ssa11	10534657	10547496	died	survived	35.8439	16.506	-1.11874	0.000297206	cadherin-5-like	-	-
1257	LOC106562006	ssa11	12485650	12500406	died	survived	57.3472	33.5566	-0.773127	0.00628345	cytochrome b-c1 complex subunit Rieske%2C mitochondrial-like	-	-
1258	LOC106562007	ssa01	113500347	113510274	died	survived	2.90107	9.3187	1.68354	0.000297206	BCL2/adenovirus E1B 19 kDa protein-interacting protein 3-like	-	-
1259	LOC106562012	ssa11	12757745	12762505	died	survived	0.85623	3.42495	2.00001	0.00126319	G1/S-specific cyclin-E1-like isoform X1	-	-
1260	LOC106562016	ssa01	10843311	10853467	died	survived	3.91051	0.874384	-2.16102	0.00365338	platelet-activating factor receptor-like	-	-
1261	LOC106562046	ssa11	14431820	14451091	died	survived	0.96191	2.74423	1.51243	0.00148166	adhesion G-protein coupled receptor G5-like	-	-
1262	LOC106562048	ssa11	14454974	14465114	died	survived	1.27646	0.449858	-1.50461	0.00808657	receptor-interacting serine/threonine-protein kinase 2-like isoform X2	-	-
1263	LOC106562051	ssa11	14516386	14539894	died	survived	0.206272	3.09576	3.90767	0.000297206	matrix metalloproteinase-15-like	-	-
1264	LOC106562058	ssa11	14806735	14808630	died	survived	146.603	73.0367	-1.00522	0.000297206	mitotic spindle-associated MMXD complex subunit MIP18-like	-	-
1265	LOC106562059	ssa11	14871417	14947700	died	survived	2.87346	1.01022	-1.50812	0.000297206	piezo-type mechanosensitive ion channel component 1-like isoform X2	-	-
1266	LOC106562062	ssa11	14847248	14862643	died	survived	0.570192	1.29454	1.18292	0.0152785	RING finger protein 166-like isoform X1	-	-
1267	LOC106562074	ssa11	14837573	14840032	died	survived	1.02987	3.49002	1.76077	0.00950774	zinc finger protein SNAI2-like	-	-
1268	LOC106562092	ssa11	18800300	18861703	died	survived	0.75923	1.73939	1.19597	0.00840691	nuclear factor of activated T-cells 5-like isoform X4	-	-
1269	LOC106562110	ssa11	18547258	18556193	died	survived	11.2938	6.44551	-0.809168	0.0123865	alpha-parvin-like	-	-
1270	LOC106562120	ssa11	17728114	17752282	died	survived	3275.06	1802.65	-0.861401	0.0197245	cytochrome c oxidase subunit 5A%2C mitochondrial-like	-	-
1271	LOC106562130	ssa11	17219258	17222267	died	survived	0.592247	1.66513	1.49137	0.0212162	-	-	-
1272	LOC106562131	ssa11	17194764	17197235	died	survived	1.22639	0.261445	-2.22984	0.00290171	-	-	-
1273	LOC106562143	ssa11	16400964	16425265	died	survived	4.05986	1.45059	-1.48479	0.000297206	lysyl oxidase homolog 1-like	-	-
1274	LOC106562167	ssa11	15009280	15055986	died	survived	0.845349	1.90363	1.17114	0.0272096	protein CBFA2T3-like isoform X8	-	-
1275	LOC106562178	ssa11	17866212	17872162	died	survived	3.93452	0.616848	-2.6732	0.00148166	synaptotagmin-5-like isoform X2	-	-
1276	LOC106562196	ssa11	19712040	19721893	died	survived	0.896229	2.02994	1.1795	0.00594981	genetic suppressor element 1-like	-	-
1277	LOC106562199	ssa11	20198763	20220622	died	survived	2.08952	0.813443	-1.36106	0.00103643	myocardial zonula adherens protein-like isoform X1	-	-
1278	LOC106562204	ssa01	114190279	114215890	died	survived	0.531327	2.14566	2.01375	0.00103643	E3 ubiquitin-protein ligase TRIM23-like isoform X2	-	-
1279	LOC106562206	ssa11	19759448	19789632	died	survived	1.98293	3.68871	0.895486	0.0105773	myotubularin-related protein 10-like	-	-
1280	LOC106562207	ssa11	20122583	20152958	died	survived	10.1777	0.774762	-3.71552	0.000297206	retinal dehydrogenase 2-like	-	-
1281	LOC106562209	ssa11	19827297	19884082	died	survived	3.36767	7.28968	1.11411	0.000297206	unconventional myosin-Ie-like	-	-
1282	LOC106562223	ssa11	21066232	21076666	died	survived	40.4516	9.43723	-2.09976	0.000297206	ras-related protein Rab-27A	-	-
1283	LOC106562224	ssa11	21076849	21080410	died	survived	100.212	48.0477	-1.06051	0.000297206	probable ribosome biogenesis protein RLP24	-	-
1284	LOC106562234	ssa11	21169649	21182737	died	survived	14.3905	8.81115	-0.707715	0.016834	protein FAM65A-like isoform X1	-	-
1285	LOC106562235	ssa11	21218104	21224080	died	survived	4.94151	2.78484	-0.827358	0.0323295	glucose-fructose oxidoreductase domain-containing protein 2-like	-	-
1286	LOC106562243	ssa11	21365076	21376010	died	survived	223.6	114.355	-0.967405	0.000297206	aspartate aminotransferase%2C mitochondrial-like	-	-
1287	LOC106562245	ssa11	21395639	21399837	died	survived	13.6535	23.3651	0.775082	0.00856799	lysosomal protective protein-like	-	-
1288	LOC106562265	ssa11	21835088	21853035	died	survived	0.614886	2.62133	2.09191	0.000297206	C-type lectin domain family 18 member A-like isoform X1	-	-
1289	LOC106562278	ssa11	22116375	22156508	died	survived	0.409281	2.37398	2.53614	0.00080356	dysbindin domain-containing protein 1-like isoform X2	-	-
1290	LOC106562284	ssa11	22372066	22378883	died	survived	2.69783	7.87149	1.54484	0.000297206	interferon regulatory factor 8-like isoform X1	YES	interferon regulatory factor 8-like isoform X1
1291	LOC106562290	ssa11	22447111	22448273	died	survived	4.48398	11.8308	1.3997	0.0113368	DNA replication complex GINS protein PSF2-like	-	-
1292	LOC106562291	ssa11	22453439	22454380	died	survived	4.30515	1.98741	-1.11518	0.0473893	ER membrane protein complex subunit 8 pseudogene	-	-
1293	LOC106562296	ssa11	22643851	22647299	died	survived	1.15874	6.59096	2.50793	0.000297206	centromere protein N-B-like	-	-
1294	LOC106562300	ssa11	23306319	23353178	died	survived	2.47082	6.09712	1.30314	0.000297206	liprin-beta-2-like isoform X6	-	-
1295	LOC106562315	ssa11	24165856	24180894	died	survived	1.4648	0.511433	-1.51808	0.000297206	sal-like protein 1	-	-
1296	LOC106562323	ssa11	24653010	24656382	died	survived	1.59743	4.30837	1.43139	0.0034675	succinate dehydrogenase assembly factor 2%2C mitochondrial-like%2C transcript variant X2	-	-
1297	LOC106562335	ssa11	24969616	25011826	died	survived	0.492641	1.39684	1.50356	0.00251242	cGMP-inhibited 3'%2C5'-cyclic phosphodiesterase B-like	-	-
1298	LOC106562340	ssa01	114478063	114481818	died	survived	3.0546	6.46736	1.08219	0.0370624	transmembrane protein 150C-like	-	-
1299	LOC106562356	ssa11	25952965	25972273	died	survived	12.6356	6.83682	-0.886096	0.000297206	importin-7-like	-	-
1300	LOC106562357	ssa11	25973027	25982895	died	survived	5.55772	2.34713	-1.2436	0.00103643	zinc finger protein 143-like isoform X2	-	-
1301	LOC106562358	ssa01	114503210	114508414	died	survived	71.636	42.5696	-0.750861	0.00628345	heterogeneous nuclear ribonucleoprotein D-like	-	-
1302	LOC106562359	ssa11	25880286	25935280	died	survived	2.004	5.44341	1.44163	0.000297206	DENN domain-containing protein 5A-like	-	-
1303	LOC106562364	ssa01	114517008	114534541	died	survived	1.54003	5.59013	1.85992	0.00328236	vesicle-associated membrane protein 8-like isoform X3	-	-
1304	LOC106562377	ssa11	26966353	26985397	died	survived	205.593	113.029	-0.863097	0.00474126	glucose-6-phosphate isomerase-like	-	-
1305	LOC106562378	ssa11	26997594	27035279	died	survived	0.375242	1.4424	1.94258	0.000297206	Wilms tumor protein 1-interacting protein homolog	-	-
1306	LOC106562380	ssa11	27047106	27053959	died	survived	3.68063	2.05617	-0.839993	0.0306137	HEAT repeat-containing protein 3-like	-	-
1307	LOC106562382	ssa11	27055246	27092054	died	survived	9.14069	4.74819	-0.944926	0.00148166	non-canonical poly(A) RNA polymerase PAPD5-like	-	-
1308	LOC106562405	ssa11	29242486	29250311	died	survived	1.9287	3.27858	0.76544	0.0449882	proteoglycan 4-like isoform X4	-	-
1309	LOC106562410	ssa11	29540302	29545810	died	survived	2.15109	4.25023	0.982475	0.0119374	F-box only protein 22-like	-	-
1310	LOC106562416	ssa11	30051337	30074174	died	survived	1.46103	5.60997	1.941	0.000297206	72 kDa type IV collagenase-like	-	-
1311	LOC106562428	ssa11	30336938	30342219	died	survived	37.3971	15.8425	-1.23913	0.000297206	NAD(P) transhydrogenase%2C mitochondrial-like	-	-
1312	LOC106562430	ssa11	30405682	30408769	died	survived	643.51	136.432	-2.23778	0.000297206	nicotinamide riboside kinase 2-like	-	-
1313	LOC106562434	ssa11	30530215	30534711	died	survived	141.261	51.0751	-1.46767	0.000297206	electron transfer flavoprotein subunit alpha%2C mitochondrial-like	-	-
1314	LOC106562440	ssa11	31177841	31183960	died	survived	17.7004	7.38494	-1.26112	0.000297206	pro-cathepsin H-like isoform X2	-	-
1315	LOC106562444	ssa11	31280337	31287733	died	survived	1.898	3.28437	0.79114	0.0214782	alpha-protein kinase 3-like isoform X2	-	-
1316	LOC106562448	ssa11	31376827	31470456	died	survived	1.0481	1.93554	0.884969	0.0193173	LOW QUALITY PROTEIN: talin-2-like	-	-
1317	LOC106562451	ssa11	31588465	31592941	died	survived	14.6303	8.6595	-0.756607	0.0386112	COP9 signalosome complex subunit 2-like	-	-
1318	LOC106562454	ssa11	31608358	31630493	died	survived	4.01782	2.36102	-0.767007	0.0132678	abhydrolase domain-containing protein 2-A	-	-
1319	LOC106562456	ssa11	31652146	31656735	died	survived	1097.74	485.21	-1.17786	0.000297206	40S ribosomal protein S17-like	-	-
1320	LOC106562460	ssa11	31725639	31740530	died	survived	123.915	55.5348	-1.15789	0.000297206	NAD(P) transhydrogenase%2C mitochondrial-like	-	-
1321	LOC106562461	ssa11	31741042	31743528	died	survived	202.942	91.1232	-1.15518	0.000297206	NAD(P) transhydrogenase%2C mitochondrial-like	-	-
1322	LOC106562471	ssa11	31935937	31957797	died	survived	2.90098	5.17881	0.836083	0.00776402	potassium voltage-gated channel subfamily KQT member 1-like	-	-
1323	LOC106562483	ssa11	32392874	32395770	died	survived	25.4261	12.8167	-0.988286	0.000559046	fibrillin-1-like	-	-
1324	LOC106562504	ssa11	32885696	32908628	died	survived	54.6297	19.3511	-1.49727	0.000297206	NAD(P) transhydrogenase%2C mitochondrial-like	-	-
1325	LOC106562505	ssa01	114880156	114896131	died	survived	14.7203	5.57079	-1.40185	0.000297206	N-lysine methyltransferase SETD8-A-like isoform X2	-	-
1326	LOC106562515	ssa01	114922489	114945298	died	survived	1.34234	3.25811	1.27928	0.00290171	RILP-like protein 1 isoform X2	-	-
1327	LOC106562518	ssa11	33433392	33440246	died	survived	5.18656	2.96162	-0.808391	0.0235951	protein CDKN2AIP homolog A-like	YES	protein CDKN2AIP homolog A-like
1328	LOC106562523	ssa11	33676077	33681015	died	survived	1.0713	4.20806	1.97379	0.000297206	uncharacterized LOC106562523	-	-
1329	LOC106562536	ssa01	1256355	1259244	died	survived	7.03491	2.17642	-1.69257	0.000559046	DDB1- and CUL4-associated factor 10-like	-	-
1330	LOC106562540	ssa11	34784846	34798213	died	survived	28.0832	15.8989	-0.820777	0.00438553	myelin expression factor 2-like isoform X3	-	-
1331	LOC106562543	ssa11	34904466	34908898	died	survived	35.9295	16.2778	-1.14226	0.000297206	fibrillin-1-like	-	-
1332	LOC106562547	ssa11	34901227	34903319	died	survived	26.0906	55.854	1.09813	0.0034675	deoxyuridine 5'-triphosphate nucleotidohydrolase-like	-	-
1333	LOC106562560	ssa11	35141953	35150768	died	survived	25.7984	7.76205	-1.73277	0.000297206	serine/threonine-protein kinase/endoribonuclease IRE1a-like isoform X2	YES	serine/threonine-protein kinase/endoribonuclease IRE1a-like isoform X2
1334	LOC106562575	ssa01	115052726	115060588	died	survived	1.68704	4.66381	1.46702	0.00103643	B-cell CLL/lymphoma 7 protein family member A-like	-	-
1335	LOC106562600	ssa11	36647134	36650578	died	survived	22.1642	10.6233	-1.061	0.000559046	selenoprotein S-like	-	-
1336	LOC106562601	ssa11	36659899	36664338	died	survived	2.65051	5.50863	1.05543	0.00290171	D-glucuronyl C5-epimerase-like	-	-
1337	LOC106562606	ssa11	36847597	36854638	died	survived	27.4887	16.8148	-0.709109	0.0171171	eukaryotic translation initiation factor 3 subunit M-like	-	-
1338	LOC106562621	ssa11	37344397	37373868	died	survived	1.21103	3.7869	1.64479	0.000297206	ADAMTS-like protein 5	-	-
1339	LOC106562627	ssa11	37473953	37477468	died	survived	10.5097	6.44609	-0.705231	0.0347652	guanosine-3'%2C5'-bis(diphosphate) 3'-pyrophosphohydrolase MESH1-like	-	-
1340	LOC106562659	ssa11	38173442	38175943	died	survived	1.5913	3.85981	1.27832	0.00578051	major histocompatibility complex class I-related gene protein-like	YES	major histocompatibility complex class I-related gene protein-like
1341	LOC106562664	ssa11	38380551	38384533	died	survived	127.493	62.8856	-1.01962	0.000297206	proteasome subunit alpha type-4-like	-	-
1342	LOC106562678	ssa11	38937816	38940691	died	survived	0.881007	3.22104	1.8703	0.00904018	transmembrane 6 superfamily member 1-like	-	-
1343	LOC106562695	ssa11	39804083	39807682	died	survived	1.55575	3.02186	0.957825	0.0288613	uncharacterized LOC106562695	-	-
1344	LOC106562698	ssa11	39870501	39877994	died	survived	14.5111	6.49951	-1.15876	0.000297206	cysteine--tRNA ligase%2C cytoplasmic-like	-	-
1345	LOC106562699	ssa11	39880215	39893847	died	survived	0.32185	2.33088	2.85642	0.000297206	kinesin-like protein KIF23	-	-
1346	LOC106562702	ssa01	115357610	115370988	died	survived	150.421	85.3777	-0.81708	0.00211099	voltage-dependent anion-selective channel protein 2-like isoform X1	-	-
1347	LOC106562713	ssa11	40422224	40458446	died	survived	1.06197	2.99532	1.49597	0.00290171	endophilin-A3-like isoform X3	-	-
1348	LOC106562714	ssa01	115372343	115387008	died	survived	0.440056	1.37825	1.64707	0.0241233	tricarboxylate transport protein%2C mitochondrial-like	-	-
1349	LOC106562727	ssa11	40969217	40994729	died	survived	0.744184	1.72937	1.21652	0.0113368	ADAMTS-like protein 5	-	-
1350	LOC106562738	ssa11	41716533	41798510	died	survived	17.8096	9.57876	-0.894743	0.00126319	homeodomain-interacting protein kinase 3-like isoform X1	-	-
1351	LOC106562742	ssa01	115462617	115467939	died	survived	46.8455	18.5912	-1.33329	0.000297206	ubiquitin-conjugating enzyme E2 L3-like	-	-
1352	LOC106562797	ssa11	43582411	43591858	died	survived	2.4669	0.810737	-1.60539	0.00578051	UPF0469 protein KIAA0907 homolog	-	-
1353	LOC106562804	ssa11	43783599	43791474	died	survived	1.32255	0.519282	-1.34873	0.000559046	titin-like	-	-
1354	LOC106562814	ssa11	44053716	44066664	died	survived	17.9853	6.50394	-1.46743	0.000297206	RNA-binding protein NOB1-like	-	-
1355	LOC106562821	ssa11	44180193	44191493	died	survived	0.672913	3.57467	2.40932	0.0273388	potassium voltage-gated channel subfamily KQT member 1-like	-	-
1356	LOC106562832	ssa11	45083214	45157895	died	survived	29.7998	18.1529	-0.715103	0.0128263	spectrin alpha chain%2C non-erythrocytic 1-like isoform X4	-	-
1357	LOC106562833	ssa11	45173050	45216088	died	survived	0.461119	2.39693	2.37798	0.000297206	outer dense fiber protein 2-like isoform X3	-	-
1358	LOC106562855	ssa11	45936764	45940500	died	survived	1.43095	0.670675	-1.09329	0.0216131	uncharacterized LOC106562855	-	-
1359	LOC106562865	ssa11	46105077	46106762	died	survived	8.75842	25.1607	1.52243	0.000297206	uncharacterized protein DR_0269-like	-	-
1360	LOC106562882	ssa11	47266856	47299806	died	survived	8.56042	14.8686	0.796517	0.00856799	LIM domain transcription factor LMO4.1-like	-	-
1361	LOC106562884	ssa11	47898901	47901184	died	survived	3.93557	2.15657	-0.867833	0.043253	immediate early response gene 5-like protein	YES	immediate early response gene 5-like protein
1362	LOC106562893	ssa11	48947245	49051868	died	survived	7.78881	4.3794	-0.830669	0.00824911	interleukin-6 receptor subunit beta-like isoform X2	YES	interleukin-6 receptor subunit beta-like isoform X2
1363	LOC106562903	ssa11	49438786	49445142	died	survived	2.6797	4.73082	0.820017	0.0369414	F-box/WD repeat-containing protein 2-like isoform X2	-	-
1364	LOC106562920	ssa11	50155111	50156208	died	survived	27.468	0.952238	-4.85029	0.000297206	-	-	-
1365	LOC106562921	ssa11	50158728	50170744	died	survived	2141.2	1215.08	-0.81737	0.00560818	60S ribosomal protein L37-like	-	-
1366	LOC106562923	ssa11	50177123	50198488	died	survived	0.797299	1.8027	1.17697	0.0101204	alpha-2%2C8-sialyltransferase 8E-like isoform X5	-	-
1367	LOC106562928	ssa11	50276771	50365154	died	survived	6.53733	3.74989	-0.801854	0.0396683	transitional endoplasmic reticulum ATPase-like isoform X6	-	-
1368	LOC106562932	ssa11	50378423	50382624	died	survived	1.34766	0.507458	-1.4091	0.029492	dnaJ homolog subfamily B member 5-like	-	-
1369	LOC106562962	ssa11	52567539	52702515	died	survived	4.32106	8.85223	1.03466	0.000297206	collagen alpha-1(XI) chain-like isoform X4	-	-
1370	LOC106562977	ssa01	11300437	11309543	died	survived	2.14041	5.24977	1.29437	0.000297206	heterogeneous nuclear ribonucleoprotein R	-	-
1371	LOC106562983	ssa11	54979675	55004521	died	survived	2.3146	3.92808	0.763061	0.0252862	inactive carboxypeptidase-like protein X2 isoform X2	-	-
1372	LOC106562992	ssa11	55249707	55251843	died	survived	1129.56	680.312	-0.731491	0.0270797	polyubiquitin-B	-	-
1373	LOC106563000	ssa11	49675427	49727740	died	survived	5.60662	2.39788	-1.22537	0.000297206	2-oxoglutarate dehydrogenase%2C mitochondrial-like	-	-
1374	LOC106563006	ssa11	55369337	55394265	died	survived	1.92214	3.41669	0.829888	0.0352585	beta-adrenergic receptor kinase 2-like	-	-
1375	LOC106563007	ssa11	47318750	47320064	died	survived	4.35319	11.8092	1.43977	0.0064503	uncharacterized LOC106563007	-	-
1376	LOC106563020	ssa11	58411067	58430374	died	survived	0.423776	1.16133	1.4544	0.00792622	TNF receptor-associated factor 2-like	YES	TNF receptor-associated factor 2-like
1377	LOC106563023	ssa11	58261532	58311019	died	survived	9.84967	5.08843	-0.952855	0.00231411	phosphatidylserine decarboxylase proenzyme-like isoform X5	-	-
1378	LOC106563028	ssa01	116695734	116698711	died	survived	2.9403	0.997401	-1.55972	0.00628345	E3 ubiquitin-protein ligase pellino homolog 1	-	-
1379	LOC106563029	ssa11	58197665	58213379	died	survived	136.35	83.4636	-0.708091	0.0120874	V-type proton ATPase subunit G 1-like	-	-
1380	LOC106563031	ssa11	58154061	58192825	died	survived	2.90427	1.02759	-1.49892	0.000297206	collagen type IV alpha-3-binding protein-like isoform X2	-	-
1381	LOC106563034	ssa11	57914944	57917711	died	survived	13.901	5.36595	-1.37329	0.000297206	proteinase-activated receptor 1-like	-	-
1382	LOC106563035	ssa01	11309888	11314595	died	survived	3495.96	1587.74	-1.13871	0.00080356	60S ribosomal protein L13a	-	-
1383	LOC106563046	ssa11	57324315	57360645	died	survived	2.24556	4.70028	1.06567	0.00126319	junction-mediating and -regulatory protein-like	-	-
1384	LOC106563067	ssa11	56185530	56193027	died	survived	34.3687	14.6152	-1.23362	0.000297206	ras-related protein Rab-7a-like	-	-
1385	LOC106563077	ssa11	55737047	55780310	died	survived	62.4728	97.4839	0.641936	0.0381352	myocyte-specific enhancer factor 2C-like	-	-
1386	LOC106563079	ssa11	55726701	55730350	died	survived	5.5221	15.0667	1.44808	0.000297206	centrin-3	-	-
1387	LOC106563080	ssa11	55704741	55712396	died	survived	1.95456	4.09343	1.06646	0.0076022	arrestin domain-containing protein 3-like	-	-
1388	LOC106563086	ssa11	55448418	55450662	died	survived	1.88225	0.461545	-2.02792	0.0298686	LOW QUALITY PROTEIN: jeltraxin-like	YES	jeltraxin-like
1389	LOC106563087	ssa11	55440872	55446080	died	survived	17.9603	9.91852	-0.856617	0.00543504	short-chain specific acyl-CoA dehydrogenase%2C mitochondrial-like isoform X4	-	-
1390	LOC106563105	ssa11	58118344	58119931	died	survived	6.62236	0.595552	-3.47505	0.000297206	complement C1q-like protein 2	-	-
1391	LOC106563115	ssa01	11315683	11317616	died	survived	953.912	556.901	-0.776436	0.00694825	ATPase inhibitor B%2C mitochondrial-like	-	-
1392	LOC106563131	ssa11	60855578	60866447	died	survived	0.411087	1.10849	1.43108	0.00996546	endoplasmic reticulum mannosyl-oligosaccharide 1%2C2-alpha-mannosidase-like	-	-
1393	LOC106563144	ssa11	61577396	61605819	died	survived	0.455696	3.15786	2.7928	0.000297206	cytospin-A-like	-	-
1394	LOC106563156	ssa11	61815317	61818363	died	survived	171.93	116.18	-0.565454	0.0402567	actin-related protein 2/3 complex subunit 3-like	-	-
1395	LOC106563157	ssa11	61831136	61882586	died	survived	1.26824	3.41579	1.42939	0.000297206	serine/threonine-protein kinase ULK1-like isoform X1	-	-
1396	LOC106563160	ssa11	62743757	62750367	died	survived	0.752727	1.87552	1.31709	0.024899	syntaxin-2-like isoform X2	-	-
1397	LOC106563178	ssa11	72852189	72859308	died	survived	19.5581	3.14893	-2.63483	0.000297206	poly [ADP-ribose] polymerase 14-like	-	-
1398	LOC106563179	ssa11	72769265	72788378	died	survived	30.0048	6.81582	-2.13823	0.000297206	poly [ADP-ribose] polymerase 14-like isoform X1	-	-
1399	LOC106563187	ssa11	72480773	72490676	died	survived	2.55328	1.38988	-0.877389	0.0437108	solute carrier family 35 member E4-like isoform X1	-	-
1400	LOC106563192	ssa11	72408483	72423675	died	survived	13.8463	42.9574	1.63341	0.000297206	proactivator polypeptide-like	-	-
1401	LOC106563194	ssa11	72355656	72359556	died	survived	4.72427	12.9784	1.45795	0.000297206	sorting nexin-24-like	-	-
1402	LOC106563198	ssa11	72298506	72314956	died	survived	25.0252	15.8935	-0.654944	0.0217459	sodium-dependent phosphate transporter 1-B-like	-	-
1403	LOC106563201	ssa11	72166373	72204739	died	survived	0.251377	1.30583	2.37704	0.00126319	SWI/SNF-related matrix-associated actin-dependent regulator of chromatin subfamily A containing DEAD/H box 1B-like isoform X1	-	-
1404	LOC106563209	ssa01	11335810	11348772	died	survived	0.877556	1.5339	0.805646	0.0367064	zinc finger protein Rlf-like	-	-
1405	LOC106563216	ssa11	71688587	71697368	died	survived	12.187	7.76343	-0.650572	0.0434831	stomatin-like protein 2%2C mitochondrial	-	-
1406	LOC106563232	ssa11	69565818	69582626	died	survived	8.65624	15.1984	0.812109	0.00872741	erythrocyte band 7 integral membrane protein-like	-	-
1407	LOC106563254	ssa11	68602066	68643860	died	survived	1.26082	2.448	0.957239	0.0252862	ATP-dependent RNA helicase DQX1-like isoform X3	-	-
1408	LOC106563259	ssa11	68482423	68495298	died	survived	0.95967	1.6715	0.800532	0.0357455	protein FAM78A-like	-	-
1409	LOC106563261	ssa11	68354521	68402994	died	survived	12.293	6.90199	-0.832754	0.00456377	nucleus accumbens-associated protein 2-like	-	-
1410	LOC106563264	ssa11	68154484	68218264	died	survived	9.3096	3.68556	-1.33684	0.000297206	G-protein-signaling modulator 1-like isoform X1	-	-
1411	LOC106563265	ssa11	68083238	68130228	died	survived	7.38338	14.3844	0.962153	0.00126319	transforming growth factor beta receptor type 3-like	-	-
1412	LOC106563267	ssa11	67410440	67411497	died	survived	5.09705	9.64511	0.920136	0.045222	myosin light chain 4 pseudogene	-	-
1413	LOC106563272	ssa11	65758107	65987827	died	survived	13.9072	31.6162	1.18483	0.000297206	regulator of G-protein signaling 3-like isoform X7	-	-
1414	LOC106563284	ssa11	65413860	65465961	died	survived	8.44368	5.07727	-0.73382	0.0126809	tyrosine-protein kinase ABL1-like isoform X2	-	-
1415	LOC106563286	ssa11	65273492	65294039	died	survived	3.81267	10.2544	1.42738	0.000297206	T-box transcription factor TBX5-A-like	-	-
1416	LOC106563291	ssa11	64740363	64758722	died	survived	2.43904	6.05003	1.31063	0.000297206	WW domain-binding protein 1-like	-	-
1417	LOC106563296	ssa11	64644996	64662843	died	survived	1.1248	3.18138	1.49998	0.000297206	PH and SEC7 domain-containing protein 3-like isoform X1	-	-
1418	LOC106563319	ssa11	64243909	64254369	died	survived	18.8748	10.5197	-0.843371	0.00594981	AN1-type zinc finger protein 5-like isoform X2	-	-
1419	LOC106563325	ssa11	64089051	64096965	died	survived	68.4481	41.3148	-0.728354	0.0105773	intracellular hyaluronan-binding protein 4-like isoform X1	-	-
1420	LOC106563331	ssa11	72828121	72852114	died	survived	10.5944	2.41716	-2.13191	0.000297206	poly [ADP-ribose] polymerase 14-like	-	-
1421	LOC106563358	ssa11	71597208	71598608	died	survived	49.0986	6.15407	-2.99607	0.000297206	C-C motif chemokine 19-like	YES	C-C motif chemokine 19-like
1422	LOC106563373	ssa11	63686566	63688256	died	survived	25.0478	12.9888	-0.947418	0.00148166	extensin-like	-	-
1423	LOC106563378	ssa11	73392577	73438273	died	survived	1.14279	2.07297	0.859137	0.0190404	PERQ amino acid-rich with GYF domain-containing protein 1-like	-	-
1424	LOC106563383	ssa11	73602861	73646949	died	survived	1.02325	3.26098	1.67215	0.000297206	lysine-specific demethylase 6B-like	-	-
1425	LOC106563386	ssa11	73655660	73661641	died	survived	0.664391	3.22211	2.2779	0.00169382	transmembrane protein 88-like	-	-
1426	LOC106563387	ssa11	73663146	73670432	died	survived	436.387	101.301	-2.10696	0.000297206	uncharacterized LOC106563387	-	-
1427	LOC106563396	ssa11	73849111	73851963	died	survived	0.164839	1.29599	2.97493	0.0104256	probable G-protein coupled receptor 34	-	-
1428	LOC106563419	ssa11	77396064	77398622	died	survived	4.76853	9.64536	1.01629	0.00711322	uncharacterized LOC106563419	-	-
1429	LOC106563425	ssa11	77295026	77307724	died	survived	1.48593	3.14163	1.08015	0.0191784	uncharacterized LOC106563425	-	-
1430	LOC106563426	ssa11	77198720	77257400	died	survived	2.53076	1.31074	-0.949186	0.0067831	ephrin type-B receptor 4-like	-	-
1431	LOC106563438	ssa11	76572081	76591141	died	survived	5.2898	3.25159	-0.70207	0.0322068	WD repeat-containing protein 44-like isoform X2	-	-
1432	LOC106563447	ssa11	76389385	76437008	died	survived	11.0787	4.0176	-1.46339	0.000297206	latent-transforming growth factor beta-binding protein 3-like isoform X1	-	-
1433	LOC106563457	ssa11	76082852	76090472	died	survived	27.6476	12.4852	-1.14694	0.000297206	stress-induced-phosphoprotein 1-like	YES	stress-induced-phosphoprotein 1-like
1434	LOC106563459	ssa01	117212645	117214381	died	survived	9.32153	0.382553	-4.60683	0.000297206	heat shock protein 30-like	YES	heat shock protein 30-like
1435	LOC106563463	ssa11	75927201	75930866	died	survived	0.743538	7.14818	3.2651	0.000297206	sororin-B-like	-	-
1436	LOC106563467	ssa01	117214525	117215499	died	survived	710.861	58.8255	-3.59505	0.000297206	heat shock protein beta-11-like	YES	heat shock protein beta-11-like
1437	LOC106563479	ssa11	75698156	75710563	died	survived	6.5892	12.9425	0.973947	0.00103643	steroid hormone receptor ERR1-like	-	-
1438	LOC106563496	ssa11	75425728	75431064	died	survived	50.6881	25.8149	-0.973442	0.00148166	peptidyl-prolyl cis-trans isomerase FKBP2-like	-	-
1439	LOC106563497	ssa11	75431144	75435675	died	survived	0.5726	1.25405	1.131	0.045222	protein phosphatase 1 regulatory subunit 14B-like	-	-
1440	LOC106563500	ssa11	75290833	75295823	died	survived	24.305	38.5665	0.666092	0.019587	calmodulin	-	-
1441	LOC106563504	ssa11	75262972	75270732	died	survived	0.261516	1.23231	2.23639	0.000297206	transmembrane protein 151B-like isoform X2	-	-
1442	LOC106563510	ssa11	75191858	75213076	died	survived	0.565828	2.95683	2.38562	0.000297206	chromosome-associated kinesin KIF4-like	-	-
1443	LOC106563511	ssa01	117524820	117538636	died	survived	1.16658	7.9884	2.77562	0.000297206	protein regulator of cytokinesis 1-like isoform X2	-	-
1444	LOC106563517	ssa11	74844833	74846969	died	survived	1668.33	922.896	-0.854169	0.0030918	60S acidic ribosomal protein P2-like	-	-
1445	LOC106563518	ssa11	74836992	74844309	died	survived	13.433	8.04592	-0.739448	0.0114863	protein lin-7 homolog C	-	-
1446	LOC106563523	ssa11	74515071	74524036	died	survived	5.33161	12.2688	1.20235	0.000297206	transcription factor PU.1-like isoform X2	YES	transcription factor PU.1-like isoform X2
1447	LOC106563557	ssa01	117593503	117594876	died	survived	14360.6	5076.52	-1.50021	0.000297206	uncharacterized LOC106563557	-	-
1448	LOC106563558	ssa11	74893909	74894833	died	survived	185.118	18.473	-3.32496	0.000297206	uncharacterized LOC106563558	-	-
1449	LOC106563561	ssa11	77701603	77786972	died	survived	2.10473	0.997808	-1.0768	0.00888344	tyrosine-protein kinase receptor UFO-like isoform X1	-	-
1450	LOC106563585	ssa11	78280788	78283694	died	survived	287.592	156.104	-0.88152	0.00126319	eukaryotic translation initiation factor 1A%2C X-chromosomal-like	-	-
1451	LOC106563586	ssa11	78300546	78311938	died	survived	305.075	163.648	-0.898563	0.00328236	pyruvate dehydrogenase E1 component subunit alpha%2C mitochondrial-like isoform X2	-	-
1452	LOC106563587	ssa11	78314349	78328587	died	survived	22.2416	52.1092	1.22828	0.000297206	peroxiredoxin-4-like	-	-
1453	LOC106563588	ssa11	78331642	78341773	died	survived	38.4646	16.885	-1.18779	0.000297206	diamine acetyltransferase 1-like	-	-
1454	LOC106563592	ssa11	78362795	78377849	died	survived	57.4315	29.8059	-0.946247	0.00080356	lipocalin-like isoform X2	YES	lipocalin-like isoform X2
1455	LOC106563597	ssa11	78482543	78490388	died	survived	62.7704	30.6737	-1.03308	0.00190354	uncharacterized protein LOC106563597	-	-
1456	LOC106563598	ssa11	78451047	78454289	died	survived	690.57	85.4059	-3.01538	0.000297206	uncharacterized LOC106563598	-	-
1457	LOC106563603	ssa11	78641759	78645078	died	survived	3.30547	7.21407	1.12596	0.0030918	mycophenolic acid acyl-glucuronide esterase%2C mitochondrial-like	-	-
1458	LOC106563605	ssa11	78652565	78661559	died	survived	7.86257	4.87909	-0.688391	0.0193173	matrin-3-like	-	-
1459	LOC106563612	ssa01	117982643	117989859	died	survived	0.486154	2.45846	2.33827	0.00290171	probetacellulin-like	-	-
1460	LOC106563617	ssa11	78857426	78869567	died	survived	7.54318	2.79706	-1.43126	0.000297206	UDP-glucose 6-dehydrogenase-like	-	-
1461	LOC106563618	ssa11	78873589	78895877	died	survived	0.378382	1.77903	2.23318	0.000297206	M-phase inducer phosphatase 1-B-like isoform X4	-	-
1462	LOC106563621	ssa11	79001816	79017543	died	survived	0.432014	5.60833	3.69842	0.000297206	kinesin-like protein KIF20A	-	-
1463	LOC106563624	ssa11	79061272	79065210	died	survived	38.4222	7.61566	-2.3349	0.000297206	endothelial cell-specific chemotaxis regulator-like	-	-
1464	LOC106563627	ssa11	79125005	79132472	died	survived	30.518	20.1267	-0.600554	0.043253	ubiquitin-conjugating enzyme E2 D2	-	-
1465	LOC106563652	ssa11	79565867	79569834	died	survived	16.5354	5.15727	-1.68088	0.00080356	NEDD4-binding protein 2-like 1	-	-
1466	LOC106563660	ssa11	80312060	80328254	died	survived	4.71575	0.639748	-2.88191	0.000297206	glycogen phosphorylase%2C muscle form-like	-	-
1467	LOC106563661	ssa11	80287786	80289629	died	survived	25.6586	44.907	0.807497	0.0134131	cytochrome c oxidase subunit 8B%2C mitochondrial-like	-	-
1468	LOC106563666	ssa11	81916502	81939956	died	survived	0.454226	1.46335	1.68779	0.0125357	dachshund homolog 2-like isoform X2	-	-
1469	LOC106563671	ssa11	81765449	81769057	died	survived	67.2704	110.34	0.713912	0.00950774	high mobility group protein B3-like	-	-
1470	LOC106563673	ssa11	81757127	81762486	died	survived	1.74818	3.92277	1.16602	0.00231411	transmembrane protein 185-like	-	-
1471	LOC106563676	ssa11	81707196	81714674	died	survived	1.16066	0.144274	-3.00806	0.000297206	NHS-like protein 2 isoform X1	-	-
1472	LOC106563677	ssa01	118183033	118189240	died	survived	1070.68	542.952	-0.979638	0.000297206	60S ribosomal protein L17-like	-	-
1473	LOC106563680	ssa11	81633821	81646693	died	survived	0.573043	2.56537	2.16245	0.00251242	G2/mitotic-specific cyclin-B3-like	-	-
1474	LOC106563690	ssa11	81439610	81445382	died	survived	19.0882	38.563	1.01454	0.000297206	cytokine receptor common subunit gamma-like	-	-
1475	LOC106563730	ssa11	82939782	82948069	died	survived	200.271	496.327	1.30934	0.000297206	uncharacterized protein LOC106563730	YES	H-2 class II histocompatibility antigen gamma chain
1476	LOC106563741	ssa11	82437920	82627637	died	survived	0.408743	1.65941	2.0214	0.00080356	calcium/calmodulin-dependent protein kinase type II subunit alpha-like isoform X2	-	-
1477	LOC106563745	ssa11	82387491	82396867	died	survived	233.561	127.009	-0.878865	0.0067831	NADH dehydrogenase [ubiquinone] 1 alpha subcomplex subunit 2-like	-	-
1478	LOC106563750	ssa11	82300428	82354399	died	survived	2.56474	6.29213	1.29474	0.0116379	reticulon-3-like	-	-
1479	LOC106563757	ssa11	83637619	83655351	died	survived	24.5767	6.28386	-1.96757	0.000297206	glutamine--fructose-6-phosphate aminotransferase [isomerizing] 2-like	-	-
1480	LOC106563760	ssa11	83658784	83710891	died	survived	3.75051	1.85428	-1.01623	0.00456377	mitogen-activated protein kinase 9-like	-	-
1481	LOC106563781	ssa11	84568823	84623353	died	survived	0.852311	1.64586	0.94939	0.0260611	protein furry homolog	-	-
1482	LOC106563787	ssa11	84735114	84736793	died	survived	22.1524	8.40591	-1.39799	0.0138521	uncharacterized LOC106563787	-	-
1483	LOC106563788	ssa11	84763622	84786283	died	survived	2.66763	0.938481	-1.50716	0.029241	CMP-N-acetylneuraminate-beta-galactosamide-alpha-2%2C3-sialyltransferase 1-like	-	-
1484	LOC106563791	ssa11	84929421	84995203	died	survived	5.03753	2.19224	-1.20031	0.000297206	protein phosphatase Slingshot homolog 1-like isoform X1	-	-
1485	LOC106563801	ssa11	85081011	85137080	died	survived	4.76138	11.4592	1.26706	0.000297206	coronin-6-like	-	-
1486	LOC106563802	ssa01	118407950	118417300	died	survived	10.1279	1.23015	-3.04143	0.000297206	leukemia inhibitory factor receptor-like isoform X2	-	-
1487	LOC106563882	ssa11	89121957	89150843	died	survived	0.814734	2.52106	1.62963	0.000559046	solute carrier family 46 member 3-like isoform X2	-	-
1488	LOC106563917	ssa11	91474285	91484467	died	survived	0.315686	5.8052	4.20078	0.000297206	T-cell surface protein tactile-like	-	-
1489	LOC106563936	ssa11	92525213	92542528	died	survived	0.997443	6.53603	2.71211	0.000297206	uncharacterized protein LOC106563936 isoform X2	-	-
1490	LOC106563940	ssa01	118605248	118624553	died	survived	3.12692	1.61898	-0.94966	0.0252862	probable palmitoyltransferase ZDHHC8	-	-
1491	LOC106563948	ssa01	118695227	118711673	died	survived	6.0188	15.8712	1.39886	0.000297206	mothers against decapentaplegic homolog 4-like isoform X1	-	-
1492	LOC106563983	ssa12	307692	308590	died	survived	129.655	62.9865	-1.04157	0.000297206	actin-related protein 2/3 complex subunit 1A-like	-	-
1493	LOC106563991	ssa12	467615	473661	died	survived	37.9855	58.4745	0.622357	0.0376635	actin-related protein 2/3 complex subunit 1B-like isoform X2	-	-
1494	LOC106563995	ssa12	545148	546820	died	survived	57.3064	28.64	-1.00066	0.00438553	uncharacterized LOC106563995	-	-
1495	LOC106564013	ssa12	1099498	1119351	died	survived	35.9775	15.5278	-1.21224	0.000297206	eukaryotic translation initiation factor 3 subunit B-like	-	-
1496	LOC106564027	ssa01	118939533	119107096	died	survived	0.401346	1.27577	1.66845	0.00126319	netrin receptor UNC5C-like isoform X3	-	-
1497	LOC106564051	ssa01	119220785	119293290	died	survived	122.691	64.2642	-0.932941	0.00148166	PDZ and LIM domain protein 5-like isoform X4	-	-
1498	LOC106564104	ssa12	3262299	3269333	died	survived	3.63407	1.78126	-1.02869	0.0135583	hsp90 co-chaperone Cdc37-like	-	-
1499	LOC106564107	ssa12	3274417	3278382	died	survived	130.982	29.7924	-2.13635	0.000297206	vascular cell adhesion protein 1-like	-	-
1500	LOC106564129	ssa01	11789051	11790901	died	survived	3.24502	0.990437	-1.71209	0.0155651	uncharacterized protein LOC106564129	-	-
1501	LOC106564139	ssa12	4085036	4096722	died	survived	2.93153	1.19783	-1.29124	0.0230697	cdc42-interacting protein 4 homolog	-	-
1502	LOC106564155	ssa12	4591544	4594119	died	survived	1.64835	3.68962	1.16245	0.0208081	proto-oncogene vav-like isoform X2	-	-
1503	LOC106564156	ssa12	4582050	4586213	died	survived	14.9323	9.0298	-0.725669	0.0337906	peptidyl-prolyl cis-trans isomerase NIMA-interacting 1-like	-	-
1504	LOC106564173	ssa12	5168299	5174391	died	survived	0.38173	1.12901	1.56443	0.00560818	protein tweety homolog 3-like	-	-
1505	LOC106564205	ssa12	6298185	6314674	died	survived	0.805877	1.50542	0.901532	0.0183547	uncharacterized protein LOC106564205	-	-
1506	LOC106564207	ssa12	6358050	6370992	died	survived	12.0237	6.02004	-0.998031	0.00491562	multivesicular body subunit 12A-like isoform X2	-	-
1507	LOC106564234	ssa12	6848878	6861364	died	survived	2.96238	6.51494	1.13699	0.0460231	mitochondrial dicarboxylate carrier-like	-	-
1508	LOC106564240	ssa12	7191150	7196482	died	survived	93.7539	12.6797	-2.88636	0.000297206	uncharacterized LOC106564240	-	-
1509	LOC106564242	ssa12	7216571	7228195	died	survived	189.5	39.1652	-2.27455	0.000297206	GTPase IMAP family member 7-like	-	-
1510	LOC106564243	ssa12	7196897	7198086	died	survived	64.0662	9.74454	-2.7169	0.000297206	GTPase IMAP family member 4-like	-	-
1511	LOC106564247	ssa12	7235652	7237254	died	survived	5.96255	0.522026	-3.51374	0.00438553	uncharacterized LOC106564247	-	-
1512	LOC106564261	ssa12	7477831	7487087	died	survived	1.62083	5.27232	1.7017	0.000297206	histone chaperone asf1b-B-like	-	-
1513	LOC106564264	ssa12	7492199	7510248	died	survived	0.381989	1.17938	1.62642	0.0204093	DENN domain-containing protein 1C-like	-	-
1514	LOC106564287	ssa12	7878072	7886009	died	survived	2.6101	5.21404	0.998296	0.0361061	endonuclease III-like protein 1	-	-
1515	LOC106564304	ssa01	120246836	120264311	died	survived	0.110594	1.55114	3.80999	0.00808657	calcineurin B homologous protein 3-like	-	-
1516	LOC106564305	ssa12	8352041	8354399	died	survived	60.6975	9.4142	-2.68873	0.000297206	lipopolysaccharide-induced tumor necrosis factor-alpha factor homolog	YES	lipopolysaccharide-induced tumor necrosis factor-alpha factor homolog
1517	LOC106564307	ssa12	8357978	8360980	died	survived	1.89244	0.891866	-1.08535	0.0337906	ABC transporter F family member 4-like	-	-
1518	LOC106564343	ssa01	120451804	120476222	died	survived	3.37982	0.700978	-2.26951	0.000297206	protein phosphatase Slingshot homolog 1-like isoform X2	-	-
1519	LOC106564351	ssa12	9112437	9123109	died	survived	9.33801	15.4343	0.724955	0.00904018	synaptogyrin-2-like	-	-
1520	LOC106564360	ssa12	9215605	9218391	died	survived	1.24753	10.7868	3.11212	0.000297206	H-2 class II histocompatibility antigen%2C A-Q alpha chain-like	YES	H-2 class II histocompatibility antigen%2C A-Q alpha chain-like
1521	LOC106564361	ssa12	9244943	9251006	died	survived	0.313568	1.53968	2.29578	0.0251542	uncharacterized protein LOC106564361	-	-
1522	LOC106564366	ssa12	9340234	9343693	died	survived	1.31517	5.03446	1.93659	0.00594981	transmembrane channel-like protein 6	-	-
1523	LOC106564367	ssa12	9354887	9361766	died	survived	243.456	156.256	-0.639749	0.0222775	aspartate aminotransferase%2C cytoplasmic-like	-	-
1524	LOC106564377	ssa12	9727347	9734602	died	survived	9.55331	5.10175	-0.905009	0.0030918	sarcalumenin-like	-	-
1525	LOC106564445	ssa12	12100494	12103114	died	survived	67.0233	44.3579	-0.595472	0.0430242	protein Asterix	-	-
1526	LOC106564465	ssa01	120557863	120560019	died	survived	3.43458	8.29281	1.27173	0.00509148	C3a anaphylatoxin chemotactic receptor-like	YES	C3a anaphylatoxin chemotactic receptor-like
1527	LOC106564474	ssa12	13375333	13383094	died	survived	11.1403	4.72445	-1.23756	0.00126319	ribonuclease H2 subunit A-like	-	-
1528	LOC106564477	ssa12	13525969	13541414	died	survived	1.38318	3.5938	1.37753	0.00251242	programmed cell death protein 4-like	-	-
1529	LOC106564483	ssa12	13445958	13521665	died	survived	3.40715	11.2208	1.71954	0.000297206	RNA-binding protein 20-like	-	-
1530	LOC106564501	ssa01	120565863	120573789	died	survived	40.682	21.3776	-0.928291	0.0030918	E3 ubiquitin-protein ligase RNF185	-	-
1531	LOC106564503	ssa12	14172311	14184369	died	survived	5.73601	2.74819	-1.06157	0.00126319	kelch-like ECH-associated protein 1	-	-
1532	LOC106564518	ssa01	120529091	120547818	died	survived	55.819	25.0461	-1.15617	0.000297206	iron-sulfur cluster assembly scaffold protein IscU-like	-	-
1533	LOC106564527	ssa12	14501990	14506602	died	survived	0.867494	4.69567	2.4364	0.000297206	hematopoietic lineage cell-specific protein-like	YES	hematopoietic lineage cell-specific protein-like
1534	LOC106564531	ssa12	14618171	14621834	died	survived	1.46976	2.69966	0.877198	0.0289875	GATA zinc finger domain-containing protein 10-like	YES	GATA zinc finger domain-containing protein 10-like
1535	LOC106564540	ssa12	14856120	14857888	died	survived	1.05749	0.156049	-2.76057	0.0312229	uncharacterized LOC106564540	-	-
1536	LOC106564547	ssa12	15100086	15111294	died	survived	0.651075	4.4074	2.75903	0.000297206	centromere protein M-like isoform X1	-	-
1537	LOC106564565	ssa12	15464921	15473782	died	survived	1.72315	3.29243	0.934105	0.0320817	probable ATP-dependent RNA helicase DDX17	-	-
1538	LOC106564566	ssa12	15505666	15507451	died	survived	45.2094	5.64334	-3.002	0.000297206	transcription factor jun-B-like isoform X1	-	-
1539	LOC106564567	ssa12	15508790	15515436	died	survived	77.8791	38.0291	-1.03413	0.000297206	peroxiredoxin-1-like	YES	peroxiredoxin-1-like
1540	LOC106564568	ssa12	15515676	15525624	died	survived	1.90503	0.960043	-0.98864	0.0374296	protein Wiz-like	-	-
1541	LOC106564571	ssa12	15570019	15576197	died	survived	3.99312	1.26794	-1.65503	0.0034675	glutaryl-CoA dehydrogenase%2C mitochondrial-like	-	-
1542	LOC106564572	ssa12	15582186	15609577	died	survived	0.779436	2.13357	1.45277	0.00824911	choline transporter-like protein 2	-	-
1543	LOC106564588	ssa12	15963499	15975105	died	survived	0.653334	1.53426	1.23165	0.023465	WW domain binding protein 1-like	-	-
1544	LOC106564596	ssa12	16329906	16364459	died	survived	3.70437	2.1527	-0.783085	0.0147073	LOW QUALITY PROTEIN: nodal modulator 1-like	-	-
1545	LOC106564599	ssa12	16401406	16403058	died	survived	12.9417	4.09288	-1.66084	0.000297206	uncharacterized LOC106564599	-	-
1546	LOC106564604	ssa12	16495970	16508029	died	survived	4.92704	2.23722	-1.13902	0.00743956	protein transport protein Sec23A-like	-	-
1547	LOC106564612	ssa12	16859185	16866988	died	survived	0.913571	2.00303	1.1326	0.0176666	nuclear distribution protein nudE homolog 1-like isoform X1	-	-
1548	LOC106564626	ssa12	17208509	17209886	died	survived	148.925	31.2013	-2.25491	0.000297206	up-regulated during skeletal muscle growth protein 5-like	-	-
1549	LOC106564628	ssa12	17231360	17236245	died	survived	4.59167	8.09361	0.817765	0.0252862	RING finger protein 122-like	-	-
1550	LOC106564631	ssa12	17308252	17309636	died	survived	145.522	30.6781	-2.24596	0.000297206	up-regulated during skeletal muscle growth protein 5-like	-	-
1551	LOC106564633	ssa12	17329348	17331944	died	survived	6.9905	12.8446	0.877695	0.0410506	uncharacterized LOC106564633	-	-
1552	LOC106564644	ssa12	21180734	21187473	died	survived	72.5338	34.0969	-1.08901	0.000297206	ATP-dependent RNA helicase DDX39A	-	-
1553	LOC106564646	ssa12	21085890	21136227	died	survived	1.01751	2.16306	1.08804	0.00491562	rab11 family-interacting protein 4A-like isoform X3	-	-
1554	LOC106564659	ssa12	20975967	20979447	died	survived	5.96783	2.09532	-1.51004	0.00711322	tripartite motif-containing protein 65-like	YES	tripartite motif-containing protein 65-like
1555	LOC106564661	ssa12	20773179	20846829	died	survived	1.15581	1.7941	0.634352	0.0444131	trinucleotide repeat-containing gene 6C protein-like isoform X6	-	-
1556	LOC106564662	ssa12	20847077	20863440	died	survived	14.9035	8.07519	-0.884078	0.0148518	BUB3-interacting and GLEBS motif-containing protein ZNF207-like isoform X1	-	-
1557	LOC106564667	ssa12	20493375	20506178	died	survived	4.8578	8.88983	0.871854	0.0173923	uncharacterized protein LOC106564667	-	-
1558	LOC106564670	ssa12	20436072	20438582	died	survived	25.7574	44.6153	0.792552	0.00743956	small ubiquitin-related modifier 2-like	-	-
1559	LOC106564671	ssa12	20387483	20421141	died	survived	0.630214	1.458	1.21008	0.0120874	growth factor receptor-bound protein 2-like	-	-
1560	LOC106564684	ssa01	120997092	121024818	died	survived	11.1614	6.96428	-0.680466	0.0235951	rab11 family-interacting protein 1-like isoform X2	-	-
1561	LOC106564685	ssa12	19758951	19784514	died	survived	1.77938	0.512798	-1.79491	0.000297206	myosin-9-like isoform X2	-	-
1562	LOC106564703	ssa12	17542371	17556929	died	survived	0.759538	1.76614	1.21741	0.0111867	NACHT%2C LRR and PYD domains-containing protein 12-like isoform X2	-	-
1563	LOC106564714	ssa12	21541423	21545923	died	survived	1.07289	4.66033	2.11892	0.000297206	kelch-like protein 38	-	-
1564	LOC106564720	ssa12	19630840	19632724	died	survived	252.689	22.4862	-3.49025	0.000297206	C-X-C motif chemokine 11-like	YES	C-X-C motif chemokine 11-like
1565	LOC106564730	ssa12	22173423	22177695	died	survived	142.747	311.13	1.12406	0.00080356	actin%2C alpha skeletal muscle 2-like	-	-
1566	LOC106564733	ssa12	22217380	22237735	died	survived	20.8492	33.3251	0.676618	0.0194513	hexokinase-1-like	-	-
1567	LOC106564742	ssa01	121077063	121084472	died	survived	140.969	85.7701	-0.716833	0.00711322	annexin A4-like	-	-
1568	LOC106564754	ssa12	22576620	22620235	died	survived	2.30654	4.27088	0.888803	0.0076022	trafficking kinesin-binding protein 1-like isoform X2	-	-
1569	LOC106564755	ssa01	121199078	121210565	died	survived	11.0228	6.4793	-0.76658	0.0279667	zinc-binding protein A33-like	-	-
1570	LOC106564792	ssa12	29298768	29318574	died	survived	2.20417	5.11777	1.21528	0.000297206	transmembrane protein 178A	-	-
1571	LOC106564793	ssa12	29205315	29254551	died	survived	4.61109	8.68658	0.913679	0.00872741	sodium/calcium exchanger 1-like isoform X1	-	-
1572	LOC106564802	ssa12	28839471	28860670	died	survived	0.122612	1.15322	3.2335	0.024899	REST corepressor 3-like isoform X2	-	-
1573	LOC106564805	ssa01	121432387	121461540	died	survived	1.28119	2.16848	0.759205	0.0471647	oxysterol-binding protein 2-like isoform X3	-	-
1574	LOC106564807	ssa12	28664552	28703964	died	survived	0.363394	1.12609	1.63172	0.00190354	inactive tyrosine-protein kinase 7-like	-	-
1575	LOC106564813	ssa12	28100653	28138112	died	survived	1.38196	0.759696	-0.863217	0.0396683	uncharacterized protein LOC106564813 isoform X4	-	-
1576	LOC106564814	ssa12	27845289	27886778	died	survived	4.75357	14.7621	1.63481	0.000297206	egl nine homolog 1-like	-	-
1577	LOC106564825	ssa12	27388712	27476473	died	survived	1.82711	3.02145	0.725675	0.0395491	striatin-like isoform X2	-	-
1578	LOC106564826	ssa12	27315885	27318218	died	survived	7.33428	12.7263	0.79509	0.0102725	interferon regulatory factor 2-binding protein 2-B-like	-	-
1579	LOC106564835	ssa12	26927287	26959894	died	survived	3.00582	6.01959	1.00191	0.00190354	ERO1-like protein beta isoform X2	-	-
1580	LOC106564836	ssa12	26905629	26917012	died	survived	4.918	2.80549	-0.809821	0.0154247	ESF1 homolog	-	-
1581	LOC106564841	ssa01	121546464	121558088	died	survived	4.62712	9.84961	1.08995	0.000297206	S-adenosylmethionine synthase isoform type-2-like	-	-
1582	LOC106564855	ssa12	26444267	26506504	died	survived	19.5776	33.9531	0.794337	0.0030918	E3 ubiquitin-protein ligase pellino homolog 1-like	-	-
1583	LOC106564857	ssa12	26395158	26406283	died	survived	384.337	240.4	-0.676936	0.0255463	malate dehydrogenase%2C cytoplasmic-like isoform X2	-	-
1584	LOC106564860	ssa01	12140592	12148744	died	survived	19.0996	9.86815	-0.952689	0.00169382	heterogeneous nuclear ribonucleoprotein Q isoform X3	-	-
1585	LOC106564862	ssa12	26236077	26240738	died	survived	5.82049	2.0603	-1.49828	0.00840691	uncharacterized protein LOC106564862	-	-
1586	LOC106564863	ssa12	26217184	26232772	died	survived	0.53089	1.21815	1.1982	0.014282	protocadherin Fat 4-like	-	-
1587	LOC106564882	ssa12	25295990	25535213	died	survived	0.579087	1.21062	1.06389	0.00981308	protein kinase C alpha type isoform X3	-	-
1588	LOC106564892	ssa12	24886989	24913639	died	survived	45.7979	8.49436	-2.43071	0.000297206	uncharacterized protein LOC106564892	-	-
1589	LOC106564903	ssa12	24512645	24591487	died	survived	3.10137	1.8503	-0.745144	0.0307354	E3 ubiquitin-protein ligase SMURF2-like isoform X3	-	-
1590	LOC106564904	ssa12	24467187	24477545	died	survived	45.8072	29.157	-0.65173	0.0180787	probable ATP-dependent RNA helicase DDX5	-	-
1591	LOC106564926	ssa12	23401381	23409188	died	survived	12.5029	3.21416	-1.95975	0.000297206	junctional adhesion molecule A-like isoform X2	YES	junctional adhesion molecule A-like isoform X2
1592	LOC106564930	ssa12	23355434	23358343	died	survived	39.7532	22.8314	-0.800048	0.00560818	THO complex subunit 4-A-like	-	-
1593	LOC106564935	ssa12	23292662	23296430	died	survived	85.5732	4.49778	-4.24987	0.000297206	uncharacterized LOC106564935%2C transcript variant X2	-	-
1594	LOC106564941	ssa12	23160345	23173789	died	survived	0.662557	1.86909	1.49622	0.000297206	uncharacterized protein LOC106564941 isoform X3	-	-
1595	LOC106564948	ssa12	23091644	23093584	died	survived	203.791	111.761	-0.866667	0.00126319	proteasome subunit beta type-3-like	-	-
1596	LOC106564949	ssa12	23068688	23078586	died	survived	0.487759	2.6633	2.44897	0.00211099	polycomb complex protein BMI-1-like	-	-
1597	LOC106564951	ssa12	23032298	23059496	died	survived	0.506494	1.19665	1.24039	0.00981308	protein AF-17-like	-	-
1598	LOC106564952	ssa12	23008671	23024082	died	survived	0.52197	3.11084	2.57526	0.000297206	zinc finger protein Aiolos-like	-	-
1599	LOC106564954	ssa12	22969907	22978468	died	survived	0.775676	1.82222	1.23217	0.0206746	SWI/SNF-related matrix-associated actin-dependent regulator of chromatin subfamily E member 1-like isoform X1	-	-
1600	LOC106564955	ssa12	22935142	22949150	died	survived	2.06459	0.763785	-1.43462	0.0110336	tensin-4-like	-	-
1601	LOC106564958	ssa12	22840251	22844197	died	survived	48.5948	14.8756	-1.70785	0.000297206	keratin%2C type I cytoskeletal 13-like	-	-
1602	LOC106564986	ssa12	27819920	27821929	died	survived	23.6099	10.7708	-1.13226	0.000297206	uncharacterized protein LOC106564986	-	-
1603	LOC106565008	ssa12	31150948	31173736	died	survived	21.5789	7.59741	-1.50604	0.000297206	calpain-1 catalytic subunit-like	-	-
1604	LOC106565009	ssa12	31173895	31190194	died	survived	34.6675	9.45567	-1.87433	0.000297206	calpain-2 catalytic subunit-like	-	-
1605	LOC106565026	ssa12	31960349	31964481	died	survived	340.918	166.399	-1.03478	0.000297206	dynein light chain roadblock-type 1	-	-
1606	LOC106565035	ssa12	32395770	32397864	died	survived	1725.86	862.087	-1.00141	0.000559046	cytochrome c oxidase subunit 6C-1	-	-
1607	LOC106565039	ssa12	32677164	32712344	died	survived	0.401732	1.3082	1.70328	0.0134131	transmembrane protein 74B-like	-	-
1608	LOC106565048	ssa12	34013228	34052230	died	survived	9.50238	4.13963	-1.19879	0.000297206	oxidative stress-induced growth inhibitor 2-like isoform X1	-	-
1609	LOC106565051	ssa12	34325473	34341516	died	survived	623.961	308.67	-1.01539	0.000297206	cytochrome c1%2C heme protein%2C mitochondrial-like	-	-
1610	LOC106565058	ssa12	34790043	34794647	died	survived	197.659	86.8974	-1.18563	0.000297206	eukaryotic translation initiation factor 2 subunit 2-like	-	-
1611	LOC106565061	ssa12	34898126	34980877	died	survived	3.25135	5.87323	0.853116	0.00509148	dystroglycan-like	-	-
1612	LOC106565090	ssa01	122064078	122169182	died	survived	2.23983	5.54207	1.30704	0.000297206	protein unc-13 homolog B-like%2C transcript variant X20	-	-
1613	LOC106565112	ssa12	46191313	46246382	died	survived	17.7231	6.95984	-1.34851	0.00594981	cryptochrome-1-like	-	-
1614	LOC106565120	ssa12	45966553	45969101	died	survived	2083.58	1289.06	-0.692743	0.0431378	60S ribosomal protein L10a	-	-
1615	LOC106565121	ssa12	45889136	45930651	died	survived	0.189171	1.17361	2.63318	0.000297206	laminin subunit beta-3-like isoform X2	-	-
1616	LOC106565122	ssa12	45885929	45887015	died	survived	17.7219	116.544	2.71728	0.000297206	G0/G1 switch protein 2-like	YES	G0/G1 switch protein 2-like
1617	LOC106565132	ssa12	45722405	45739005	died	survived	3.39708	14.4769	2.09138	0.000297206	solute carrier family 25 member 34-like	-	-
1618	LOC106565144	ssa12	45493845	45511565	died	survived	3.64772	1.75835	-1.05278	0.00996546	transmembrane and coiled-coil domains protein 1-like isoform X1	-	-
1619	LOC106565146	ssa12	45327946	45341772	died	survived	0.197996	1.54977	2.96851	0.000297206	uncharacterized protein LOC106565146 isoform X3	-	-
1620	LOC106565158	ssa12	44888507	44899611	died	survived	25.6492	12.2072	-1.07118	0.000297206	ninjurin-1-like	-	-
1621	LOC106565163	ssa12	44750984	44770089	died	survived	12.1474	24.4982	1.01202	0.0030918	cysteine-rich with EGF-like domain protein 1	-	-
1622	LOC106565172	ssa12	44357142	44369545	died	survived	25.8361	8.01015	-1.68948	0.000297206	ras association domain-containing protein 1-like isoform X2	-	-
1623	LOC106565174	ssa12	44332110	44345136	died	survived	8.9081	5.09966	-0.804717	0.0105773	hyaluronidase-2-like isoform X2	-	-
1624	LOC106565178	ssa12	44185616	44193897	died	survived	3.73527	10.9265	1.54854	0.000297206	interferon-induced protein 44-like	-	-
1625	LOC106565180	ssa12	44141629	44157659	died	survived	0.732552	2.26204	1.62662	0.0193173	aquaporin-7-like	-	-
1626	LOC106565187	ssa12	43891377	43925462	died	survived	5.24816	3.30711	-0.666243	0.0386112	ubiquitin-associated protein 1-like	-	-
1627	LOC106565197	ssa12	43512153	43526725	died	survived	101.182	60.7235	-0.736621	0.0141356	isocitrate dehydrogenase [NAD] subunit beta%2C mitochondrial-like isoform X1	-	-
1628	LOC106565200	ssa12	43072139	43079900	died	survived	40.4136	24.8543	-0.701345	0.0284801	transmembrane protein 128-like	-	-
1629	LOC106565224	ssa12	41601932	41619861	died	survived	8.04456	14.1404	0.813737	0.0217459	protein-glutamine gamma-glutamyltransferase 2-like	-	-
1630	LOC106565229	ssa12	41208689	41214977	died	survived	125.277	52.1939	-1.26317	0.000297206	keratin%2C type I cytoskeletal 18-like	-	-
1631	LOC106565239	ssa12	40467482	40498547	died	survived	22.0515	12.5686	-0.811057	0.00231411	thioredoxin reductase 1%2C cytoplasmic-like	YES	thioredoxin reductase 1%2C cytoplasmic-like
1632	LOC106565244	ssa12	40177517	40188954	died	survived	0.106642	1.72977	4.01974	0.00491562	Krueppel-like factor 15	-	-
1633	LOC106565262	ssa12	39350868	39356359	died	survived	0.376258	1.08195	1.52384	0.0326935	transcription factor 15-like	-	-
1634	LOC106565264	ssa12	39309578	39318065	died	survived	0.496685	1.38812	1.48273	0.0293671	solute carrier family 2%2C facilitated glucose transporter member 10-like	-	-
1635	LOC106565275	ssa12	38578792	38721992	died	survived	1.22258	4.02238	1.71813	0.000297206	TOX high mobility group box family member 2-like isoform X6	-	-
1636	LOC106565291	ssa12	36659730	36662070	died	survived	8.04367	78.771	3.29174	0.000297206	ubiquitin-conjugating enzyme E2 C-like	-	-
1637	LOC106565304	ssa12	38385209	38397435	died	survived	2.05016	6.46277	1.65642	0.000297206	protein CBFA2T2-like	-	-
1638	LOC106565326	ssa12	48021468	48027325	died	survived	3.65634	8.24851	1.17373	0.00169382	prolargin-like isoform X1	-	-
1639	LOC106565335	ssa12	49104946	49171910	died	survived	1.30046	0.285926	-2.1853	0.00290171	calcium/calmodulin-dependent protein kinase type 1-like	-	-
1640	LOC106565337	ssa12	49223817	49234583	died	survived	63.0385	24.5498	-1.36052	0.000297206	double-stranded RNA-binding protein Staufen homolog 1-like isoform X2	-	-
1641	LOC106565341	ssa12	49349197	49426157	died	survived	0.170883	1.18907	2.79875	0.000297206	SLIT-ROBO Rho GTPase-activating protein 3-like isoform X2	-	-
1642	LOC106565342	ssa12	49585598	49588246	died	survived	164.848	311.96	0.920222	0.00126319	caveolin-3-like	-	-
1643	LOC106565346	ssa12	49824185	49850676	died	survived	117.094	18.5451	-2.65856	0.000297206	peptidyl-prolyl cis-trans isomerase FKBP5-like	-	-
1644	LOC106565348	ssa12	49872750	49879932	died	survived	187.12	101.772	-0.878628	0.000559046	serine/arginine-rich splicing factor 3-like	-	-
1645	LOC106565357	ssa12	50106015	50107145	died	survived	348.198	200.826	-0.793966	0.00365338	mitochondrial import receptor subunit TOM6 homolog	-	-
1646	LOC106565361	ssa12	50281087	50291260	died	survived	66.4306	35.0911	-0.920745	0.000559046	enolase-like	-	-
1647	LOC106565366	ssa12	50354133	50363076	died	survived	6.39752	10.2759	0.683677	0.0395491	kelch repeat and BTB domain-containing protein 12-like	-	-
1648	LOC106565373	ssa12	51406215	51458203	died	survived	0.269661	1.08818	2.0127	0.000297206	citron Rho-interacting kinase-like isoform X6	-	-
1649	LOC106565375	ssa12	51498009	51525139	died	survived	0.508142	1.12484	1.14641	0.0126809	paxillin-like isoform X2	-	-
1650	LOC106565377	ssa12	51525315	51530628	died	survived	3225.72	1488.17	-1.11608	0.00365338	60S acidic ribosomal protein P0 isoform X2	-	-
1651	LOC106565379	ssa12	51550629	51601581	died	survived	23.0832	9.43637	-1.29054	0.000297206	lysyl oxidase homolog 2A-like	-	-
1652	LOC106565381	ssa12	51606173	51646484	died	survived	6.39413	4.05479	-0.657119	0.0404852	transforming acidic coiled-coil-containing protein 1-like isoform X1	-	-
1653	LOC106565397	ssa12	52166844	52172946	died	survived	2.3951	5.8873	1.29752	0.00103643	repressor of RNA polymerase III transcription MAF1 homolog isoform X3	-	-
1654	LOC106565401	ssa12	52338622	52351122	died	survived	2.69505	4.4723	0.730705	0.0266921	dnaJ homolog subfamily C member 14-like	-	-
1655	LOC106565406	ssa12	52412071	52437985	died	survived	9.45776	1.41214	-2.74362	0.000297206	nuclear receptor subfamily 4 group A member 1-like	-	-
1656	LOC106565407	ssa12	52378681	52383079	died	survived	0.667149	2.42564	1.86228	0.00080356	uncharacterized protein LOC106565407	-	-
1657	LOC106565415	ssa12	52587710	52593053	died	survived	22.8355	11.5281	-0.986127	0.00211099	protein canopy homolog 2-like	-	-
1658	LOC106565419	ssa12	52689441	52733267	died	survived	1.21082	2.43482	1.00783	0.0324508	uncharacterized protein C1orf106 homolog isoform X3	-	-
1659	LOC106565420	ssa12	52762977	52770095	died	survived	35.1854	21.644	-0.70101	0.0154247	adiponectin receptor protein 1-like	-	-
1660	LOC106565429	ssa12	52944747	52985792	died	survived	14.8343	23.4428	0.660213	0.0171171	carboxy-terminal domain RNA polymerase II polypeptide A small phosphatase 2-like	-	-
1661	LOC106565430	ssa01	124363451	124402159	died	survived	55.4921	27.2719	-1.02487	0.00080356	gelsolin-like	-	-
1662	LOC106565437	ssa12	53349142	53365792	died	survived	1.4216	4.60281	1.695	0.00383883	cyclin-dependent kinase 2-like	-	-
1663	LOC106565450	ssa12	53781672	53785158	died	survived	0.122139	1.08459	3.15056	0.00966174	G-protein coupled receptor 182-like	-	-
1664	LOC106565453	ssa12	53878203	53906569	died	survived	3.49097	1.873	-0.89828	0.0176666	LIM domain and actin-binding protein 1-like isoform X2	-	-
1665	LOC106565454	ssa01	124568828	124602444	died	survived	3.11305	1.89458	-0.716452	0.0260611	hamartin-like	-	-
1666	LOC106565459	ssa12	54004134	54013443	died	survived	63.2306	39.1134	-0.69296	0.0129745	heterogeneous nuclear ribonucleoprotein A1-like isoform X1	-	-
1667	LOC106565470	ssa12	54782162	54801727	died	survived	43.207	11.2164	-1.94565	0.000297206	E3 ubiquitin-protein ligase DTX3L-like	-	-
1668	LOC106565475	ssa12	55068173	55073157	died	survived	83.0416	9.08964	-3.19154	0.000297206	uncharacterized protein LOC106565475	-	-
1669	LOC106565477	ssa12	55294910	55299027	died	survived	3.64618	7.00919	0.94286	0.00328236	class E basic helix-loop-helix protein 40-like	-	-
1670	LOC106565515	ssa12	58953144	58973350	died	survived	134.297	86.1443	-0.640594	0.0312229	ATP-dependent 6-phosphofructokinase%2C muscle type-like	-	-
1671	LOC106565518	ssa12	58813688	58822379	died	survived	108.168	60.8997	-0.828765	0.00251242	myosin light polypeptide 6 isoform X1	-	-
1672	LOC106565526	ssa12	58628906	58670674	died	survived	7.62885	3.83661	-0.991633	0.00420521	glycoprotein-N-acetylgalactosamine 3-beta-galactosyltransferase 1-B-like	-	-
1673	LOC106565530	ssa12	58412762	58436794	died	survived	0.617447	1.4931	1.27392	0.00808657	activin receptor type-1B-like	-	-
1674	LOC106565531	ssa12	58390857	58412513	died	survived	28.6563	16.7946	-0.770854	0.00776402	5'-AMP-activated protein kinase subunit gamma-1-like isoform X1	-	-
1675	LOC106565532	ssa12	58360529	58379530	died	survived	1.76821	4.94529	1.48376	0.00103643	limb region 1 homolog-like protein	-	-
1676	LOC106565543	ssa12	58139780	58143620	died	survived	4.02654	2.19571	-0.874855	0.0270797	coiled-coil domain-containing protein 174-like	-	-
1677	LOC106565551	ssa12	57781997	57788125	died	survived	2.30922	0.116957	-4.30336	0.000297206	fibroleukin-like isoform X2	-	-
1678	LOC106565554	ssa12	57757625	57758799	died	survived	12.3443	88.3484	2.83937	0.000297206	histone H1x	-	-
1679	LOC106565564	ssa12	57548689	57555126	died	survived	29.8643	19.0717	-0.646993	0.0191784	inositol hexakisphosphate kinase 2-like	-	-
1680	LOC106565569	ssa12	56940659	56954287	died	survived	6.9534	3.77033	-0.883027	0.0119374	RNA-binding protein 5-like isoform X3	-	-
1681	LOC106565585	ssa12	56023022	56052964	died	survived	3.80736	1.16849	-1.70414	0.000297206	prostacyclin synthase-like	-	-
1682	LOC106565600	ssa12	58207053	58223436	died	survived	2.16691	3.95973	0.86976	0.0239902	protein cereblon-like	-	-
1683	LOC106565620	ssa12	61068823	61074540	died	survived	256.12	154.221	-0.73182	0.00578051	small nuclear ribonucleoprotein E	-	-
1684	LOC106565622	ssa12	61015025	61062270	died	survived	2.04898	0.986057	-1.05516	0.0129745	transcription factor SOX-13-like isoform X1	-	-
1685	LOC106565629	ssa12	60722085	60784012	died	survived	2.42982	4.69259	0.949534	0.0067831	cyclin-dependent kinase 18-like isoform X1	-	-
1686	LOC106565634	ssa12	60623187	60649802	died	survived	11.8297	21.3385	0.851048	0.00270904	nuclear ubiquitous casein and cyclin-dependent kinase substrate 1-like isoform X2	-	-
1687	LOC106565651	ssa12	59949312	59964763	died	survived	133.65	83.7117	-0.674955	0.0138521	F-actin-capping protein subunit beta isoforms 1 and 2 isoform X1	-	-
1688	LOC106565666	ssa12	59586592	59592042	died	survived	25.9848	6.54764	-1.98862	0.000297206	tripartite motif-containing protein 16-like protein	YES	tripartite motif-containing protein 16-like protein
1689	LOC106565671	ssa12	59285405	59363682	died	survived	6.89059	3.70786	-0.894042	0.00509148	AMP deaminase 2-like isoform X4	-	-
1690	LOC106565673	ssa12	59247923	59265211	died	survived	0.306063	1.44854	2.2427	0.0139953	uncharacterized protein LOC106565673 isoform X3	YES	TRAF3-interacting JNK-activating modulator-like
1691	LOC106565683	ssa01	125307411	125316287	died	survived	2.03925	3.61634	0.826494	0.0199959	probable lipid phosphate phosphatase PPAPDC3	-	-
1692	LOC106565696	ssa01	1500436	1580256	died	survived	0.618781	1.66201	1.42543	0.00103643	rab11 family-interacting protein 5-like isoform X2	-	-
1693	LOC106565699	ssa12	61701373	61703966	died	survived	90.4327	352.035	1.9608	0.000297206	H-2 class II histocompatibility antigen%2C A-U alpha chain-like	-	-
1694	LOC106565709	ssa12	74786638	74809596	died	survived	10.2895	5.7823	-0.831465	0.0161319	tumor necrosis factor receptor superfamily member 1B-like	-	-
1695	LOC106565712	ssa12	74637907	74649919	died	survived	46.395	86.7653	0.90315	0.00126319	prothymosin alpha-like isoform X1	-	-
1696	LOC106565716	ssa12	74356039	74396596	died	survived	1.04261	3.133	1.58735	0.000297206	ras association domain-containing protein 5-like isoform X4	-	-
1697	LOC106565722	ssa12	74246358	74256949	died	survived	24.9388	14.3549	-0.796852	0.00526381	LOW QUALITY PROTEIN: dolichyl-diphosphooligosaccharide--protein glycosyltransferase subunit 2-like	-	-
1698	LOC106565733	ssa12	72649643	72673225	died	survived	0.693055	1.42075	1.03561	0.0230697	RING1 and YY1-binding protein B-like isoform X1	-	-
1699	LOC106565737	ssa12	72295358	72534316	died	survived	0.62832	1.11046	0.821589	0.0457986	forkhead box protein P1-B-like isoform X5	-	-
1700	LOC106565738	ssa01	12885155	12886554	died	survived	0.846296	4.07995	2.26932	0.00211099	-	-	-
1701	LOC106565750	ssa01	125707897	125775717	died	survived	8.83894	14.1307	0.676888	0.0214782	uncharacterized protein LOC106565750	-	-
1702	LOC106565752	ssa12	71672026	71675795	died	survived	2.38191	5.55643	1.22204	0.00126319	class E basic helix-loop-helix protein 40-like	-	-
1703	LOC106565776	ssa12	70779669	70781844	died	survived	20.5432	12.9466	-0.666085	0.0359868	transcription factor MafB-like	-	-
1704	LOC106565780	ssa12	70735941	70743310	died	survived	0.585353	3.92083	2.74378	0.000297206	protein FAM83D-like	-	-
1705	LOC106565782	ssa01	117858703	117862816	died	survived	0.552118	12.54	4.50542	0.000297206	granzyme K-like	YES	granzyme K-like
1706	LOC106565783	ssa12	70572114	70584772	died	survived	0.566149	1.89143	1.74023	0.00103643	short transient receptor potential channel 4-associated protein-like isoform X3	-	-
1707	LOC106565788	ssa12	70428812	70485047	died	survived	0.623361	1.16165	0.89804	0.0381352	rho GTPase-activating protein 39-like	-	-
1708	LOC106565802	ssa12	69360701	69383441	died	survived	12.2551	3.25245	-1.91379	0.000297206	dysbindin-like isoform X1	-	-
1709	LOC106565805	ssa12	69282117	69293417	died	survived	25.6826	106.104	2.04661	0.000297206	RNA-binding protein 38-like	-	-
1710	LOC106565806	ssa12	69225310	69235725	died	survived	908.662	416.495	-1.12544	0.00126319	cytochrome b-c1 complex subunit 1%2C mitochondrial-like	-	-
1711	LOC106565814	ssa12	68863325	68907173	died	survived	0.605102	1.41526	1.22582	0.0467107	6-phosphofructo-2-kinase/fructose-2%2C6-bisphosphatase 4-like isoform X2	-	-
1712	LOC106565820	ssa12	68797654	68803243	died	survived	9.2852	4.80857	-0.949325	0.00231411	dolichyl-diphosphooligosaccharide--protein glycosyltransferase subunit 1-like	-	-
1713	LOC106565828	ssa12	68476342	68528555	died	survived	5.74199	2.87088	-1.00006	0.000559046	FYVE%2C RhoGEF and PH domain-containing protein 5-like isoform X4	-	-
1714	LOC106565831	ssa12	68379392	68396453	died	survived	1.24357	2.57705	1.05124	0.0301185	EGF domain-specific O-linked N-acetylglucosamine transferase-like	-	-
1715	LOC106565836	ssa12	67799557	67925680	died	survived	19.6444	10.0786	-0.962821	0.00080356	succinyl-CoA ligase [GDP-forming] subunit beta%2C mitochondrial-like	-	-
1716	LOC106565838	ssa12	67722209	67729822	died	survived	0.48265	1.1865	1.29767	0.00560818	kelch repeat and BTB domain-containing protein 8-like isoform X2	-	-
1717	LOC106565843	ssa12	66919285	67033998	died	survived	0.289234	2.45132	3.08325	0.000297206	prickle-like protein 2	-	-
1718	LOC106565847	ssa12	66881258	66892378	died	survived	67.2048	35.3079	-0.928575	0.00126319	26S proteasome non-ATPase regulatory subunit 6-like	-	-
1719	LOC106565851	ssa12	66518136	66700043	died	survived	51.4212	23.9518	-1.10223	0.000297206	nicotinamide phosphoribosyltransferase-like	-	-
1720	LOC106565855	ssa01	122209794	122211056	died	survived	49.4484	10.6402	-2.2164	0.000297206	C-C motif chemokine 19-like	YES	C-C motif chemokine 19-like
1721	LOC106565858	ssa12	65331804	65403401	died	survived	3.16225	5.57372	0.817688	0.0238571	calcium/calmodulin-dependent protein kinase type 1-like isoform X1	-	-
1722	LOC106565861	ssa12	65307763	65313400	died	survived	12.7573	6.30741	-1.0162	0.00148166	guanine nucleotide-binding protein-like 3	-	-
1723	LOC106565864	ssa12	65223527	65231904	died	survived	1.60139	19.8637	3.63274	0.000297206	T-complex protein 11-like protein 2	-	-
1724	LOC106565871	ssa12	64813629	64853059	died	survived	1.12191	2.07769	0.889017	0.0293671	leucine-rich repeats and immunoglobulin-like domains protein 2 isoform X2	-	-
1725	LOC106565881	ssa12	64358544	64365950	died	survived	1.27196	2.48344	0.96529	0.0251542	putative homeodomain transcription factor 1 isoform X1	-	-
1726	LOC106565887	ssa12	64224705	64283800	died	survived	6.15824	2.78299	-1.14588	0.000297206	eukaryotic translation initiation factor 4 gamma 3-like isoform X6	-	-
1727	LOC106565889	ssa12	64173800	64223339	died	survived	7.76458	2.42968	-1.67614	0.000297206	endothelin-converting enzyme 1-like isoform X3	-	-
1728	LOC106565901	ssa12	62953245	63080648	died	survived	0.586821	1.20064	1.03281	0.0144226	rho guanine nucleotide exchange factor 10-like protein isoform X1	-	-
1729	LOC106565904	ssa12	62890082	62899755	died	survived	1176.02	648.79	-0.858085	0.00251242	60S ribosomal protein L22	-	-
1730	LOC106565909	ssa12	62695847	62705674	died	survived	16.2049	9.61573	-0.752959	0.0141356	delta-1-pyrroline-5-carboxylate dehydrogenase%2C mitochondrial	-	-
1731	LOC106565911	ssa12	62639988	62642064	died	survived	43.3749	14.4337	-1.58742	0.000297206	mRNA turnover protein 4 homolog	-	-
1732	LOC106565914	ssa12	62377716	62520794	died	survived	0.707866	3.35252	2.24369	0.000297206	voltage-gated potassium channel subunit beta-2 isoform X3	-	-
1733	LOC106565916	ssa12	62259777	62262152	died	survived	43.4627	28.904	-0.588509	0.0433663	28S ribosomal protein S16%2C mitochondrial-like	-	-
1734	LOC106565918	ssa12	62225985	62236164	died	survived	7.15113	11.8166	0.724569	0.0221455	ERBB receptor feedback inhibitor 1-like isoform X2	-	-
1735	LOC106565960	ssa12	75157613	75169504	died	survived	1.32702	2.29579	0.790801	0.0229383	PR domain zinc finger protein 2-like isoform X2	-	-
1736	LOC106565964	ssa12	75291854	75475861	died	survived	2.48312	0.879533	-1.49734	0.00126319	kazrin-A-like isoform X2	-	-
1737	LOC106565969	ssa12	75510340	75562624	died	survived	0.802213	1.94475	1.27753	0.0030918	ski oncogene-like	-	-
1738	LOC106565971	ssa12	75597823	75618222	died	survived	0.418548	1.59312	1.92839	0.000297206	bromodomain and PHD finger-containing protein 3-like isoform X3	-	-
1739	LOC106565979	ssa12	75673118	75692688	died	survived	14.2499	4.62939	-1.62206	0.00420521	cytokine-inducible SH2-containing protein-like isoform X1	YES	cytokine-inducible SH2-containing protein-like isoform X1
1740	LOC106565987	ssa12	76854946	76868390	died	survived	5.96873	3.03906	-0.9738	0.00491562	RNA-binding protein 6-like isoform X3	-	-
1741	LOC106566014	ssa12	80060748	80064143	died	survived	1386.07	789.408	-0.812161	0.00727596	40S ribosomal protein S10-like	-	-
1742	LOC106566032	ssa12	78938665	78948735	died	survived	367.355	172.233	-1.09281	0.000297206	60S acidic ribosomal protein P2-like isoform X1	-	-
1743	LOC106566033	ssa12	78931302	78935739	died	survived	2.33228	6.09773	1.38653	0.000297206	uncharacterized protein LOC106566033	-	-
1744	LOC106566040	ssa12	78700650	78707563	died	survived	171.395	15.2712	-3.48844	0.000297206	mitochondrial glutamate carrier 1-like	-	-
1745	LOC106566043	ssa12	78608934	78629165	died	survived	41.4418	71.5476	0.787817	0.00383883	monocarboxylate transporter 1-like	-	-
1746	LOC106566053	ssa12	77702159	77710378	died	survived	73.3266	30.2306	-1.27833	0.000297206	mitochondrial import inner membrane translocase subunit Tim17-A-like	-	-
1747	LOC106566059	ssa12	77572974	77574494	died	survived	90.4183	49.2677	-0.875974	0.00126319	glutathione peroxidase 1-like	YES	glutathione peroxidase 1-like
1748	LOC106566062	ssa12	77438330	77500807	died	survived	6.25293	13.499	1.11025	0.000297206	sodium-coupled neutral amino acid transporter 3-like isoform X2	-	-
1749	LOC106566065	ssa12	77241964	77330963	died	survived	45.7274	10.0216	-2.18995	0.000297206	ubiquitin-like modifier-activating enzyme 1	YES	ubiquitin-like modifier-activating enzyme 1
1750	LOC106566067	ssa12	77333238	77338034	died	survived	0.228795	1.39237	2.60542	0.0263081	protein FAM212A-like	-	-
1751	LOC106566081	ssa12	81012936	81025229	died	survived	20.4828	7.0793	-1.53273	0.000297206	uncharacterized protein LOC106566081	-	-
1752	LOC106566092	ssa12	80523842	80563562	died	survived	2.65648	7.95826	1.58294	0.00365338	uncharacterized protein LOC106566092 isoform X1	-	-
1753	LOC106566095	ssa12	80469816	80471839	died	survived	1735.36	870.086	-0.996001	0.00148166	40S ribosomal protein S23	-	-
1754	LOC106566099	ssa01	13388972	13395473	died	survived	104.085	2.25329	-5.52959	0.000297206	radical S-adenosyl methionine domain-containing protein 2-like	YES	radical S-adenosyl methionine domain-containing protein 2-like
1755	LOC106566108	ssa12	81679132	81687668	died	survived	12.1668	8.05538	-0.594929	0.0430242	ATP-dependent RNA helicase DDX19A-like	-	-
1756	LOC106566109	ssa12	81690028	81694457	died	survived	18.4467	9.01536	-1.03291	0.000297206	tubulin beta-6 chain-like	-	-
1757	LOC106566111	ssa12	81695769	81704494	died	survived	34.5988	6.51939	-2.40791	0.000297206	protein slowmo homolog 2-like	-	-
1758	LOC106566142	ssa12	83323090	83325690	died	survived	25.8191	14.416	-0.840771	0.00727596	dynactin subunit 2-like	-	-
1759	LOC106566144	ssa12	83398938	83406071	died	survived	15.1439	6.28856	-1.26794	0.000297206	uncharacterized protein LOC106566144	-	-
1760	LOC106566149	ssa12	83383821	83398788	died	survived	15.1547	3.85988	-1.97314	0.000297206	methionine--tRNA ligase%2C cytoplasmic-like	-	-
1761	LOC106566153	ssa12	83986287	84067298	died	survived	0.3512	2.16625	2.62483	0.000297206	integrin alpha-7-like isoform X2	-	-
1762	LOC106566158	ssa12	83905164	83950565	died	survived	8.80472	17.2189	0.96764	0.000559046	glutaminase kidney isoform%2C mitochondrial-like isoform X2	-	-
1763	LOC106566176	ssa12	84631128	84647122	died	survived	0.540712	1.97817	1.87124	0.000297206	sperm-specific antigen 2 homolog	-	-
1764	LOC106566182	ssa12	84983702	85024161	died	survived	99.2244	20.4868	-2.276	0.000297206	sodium- and chloride-dependent taurine transporter-like	-	-
1765	LOC106566183	ssa12	84980945	84981481	died	survived	126.809	36.9536	-1.77887	0.000297206	uncharacterized LOC106566183	-	-
1766	LOC106566186	ssa01	128295992	128302846	died	survived	1.46601	0.72457	-1.0167	0.0387296	-	-	-
1767	LOC106566187	ssa12	85207466	85211272	died	survived	1164.17	722.325	-0.688586	0.0210775	translation machinery-associated protein 7	-	-
1768	LOC106566190	ssa12	85239786	85242537	died	survived	83.4063	40.5014	-1.04218	0.000297206	uncharacterized LOC106566190	-	-
1769	LOC106566209	ssa12	87281736	87340726	died	survived	8.36517	16.0682	0.941738	0.00190354	poly(rC)-binding protein 3-like isoform X3	-	-
1770	LOC106566223	ssa12	88736764	88767484	died	survived	8.41499	34.1427	2.02054	0.000297206	LIM and cysteine-rich domains protein 1-like	-	-
1771	LOC106566225	ssa12	88677457	88720431	died	survived	1.50904	2.78237	0.882685	0.0214782	inositol hexakisphosphate kinase 1-like	-	-
1772	LOC106566230	ssa12	89298568	89305116	died	survived	1304.03	799.821	-0.705224	0.0110336	60S ribosomal protein L29-like	-	-
1773	LOC106566237	ssa12	90068961	90082198	died	survived	23.7462	14.3521	-0.726432	0.0131216	5-aminolevulinate synthase%2C nonspecific%2C mitochondrial-like isoform X2	-	-
1774	LOC106566241	ssa12	89797201	89817018	died	survived	2.11049	0.903191	-1.22447	0.0122378	dual specificity protein phosphatase 7-like	-	-
1775	LOC106566242	ssa12	89790377	89794910	died	survived	2.27297	0.883751	-1.36286	0.00126319	uncharacterized protein PFB0145c-like	-	-
1776	LOC106566246	ssa12	90196472	90216529	died	survived	1.58393	3.98588	1.33139	0.00103643	extracellular matrix protein 2-like	-	-
1777	LOC106566255	ssa12	90622101	90663617	died	survived	89.0872	49.3834	-0.851192	0.00169382	pyruvate dehydrogenase E1 component subunit beta%2C mitochondrial-like	-	-
1778	LOC106566258	ssa12	90768559	90848051	died	survived	0.638395	1.53093	1.26189	0.0194513	sarcolemmal membrane-associated protein-like isoform X2	-	-
1779	LOC106566259	ssa01	131822649	131849781	died	survived	0.772446	2.95041	1.93341	0.00148166	adenosine receptor A2a-like	-	-
1780	LOC106566279	ssa12	91606438	91612843	died	survived	1.93897	7.09999	1.87253	0.00103643	kinetochore protein Nuf2-like	-	-
1781	LOC106566295	ssa01	131651992	131780106	died	survived	0.288407	1.35039	2.22719	0.000297206	breakpoint cluster region protein-like isoform X2	-	-
1782	LOC106566296	ssa13	252294	261846	died	survived	370.277	194.326	-0.93013	0.00148166	pancreatic progenitor cell differentiation and proliferation factor B-like	-	-
1783	LOC106566303	ssa01	131577096	131642577	died	survived	20.7148	10.009	-1.04937	0.000297206	sarcoplasmic/endoplasmic reticulum calcium ATPase 2-like	-	-
1784	LOC106566304	ssa13	484459	526504	died	survived	1.22825	3.11132	1.34092	0.000297206	laminin subunit alpha-5-like	-	-
1785	LOC106566318	ssa01	131522547	131525023	died	survived	16.5904	8.6875	-0.933334	0.00474126	GPN-loop GTPase 3-like	-	-
1786	LOC106566331	ssa13	2328436	2336930	died	survived	3.99538	6.096	0.609528	0.0441797	monocarboxylate transporter 1-like	-	-
1787	LOC106566347	ssa13	3096037	3102527	died	survived	1561.88	924.745	-0.756159	0.00776402	40S ribosomal protein S21	-	-
1788	LOC106566351	ssa13	3405096	3414874	died	survived	0.446924	1.57621	1.81836	0.0119374	laminin subunit alpha-5-like	-	-
1789	LOC106566364	ssa13	5412469	5429698	died	survived	1.61534	5.17174	1.67881	0.000297206	nuclear transcription factor Y subunit alpha-like isoform X3	-	-
1790	LOC106566373	ssa13	4983755	4993893	died	survived	850.911	334.907	-1.34525	0.000297206	ATP synthase F(0) complex subunit B1%2C mitochondrial-like	-	-
1791	LOC106566374	ssa13	4962264	4966842	died	survived	0.458456	1.85943	2.02	0.000559046	uncharacterized protein LOC106566374 isoform X2	-	-
1792	LOC106566375	ssa13	4967461	4983449	died	survived	0.591098	1.88947	1.67651	0.00103643	TRAF3-interacting JNK-activating modulator-like isoform X1	-	-
1793	LOC106566376	ssa13	4951292	4962132	died	survived	60.7132	15.6654	-1.95443	0.000297206	emerin-like isoform X1	-	-
1794	LOC106566377	ssa13	4942923	4950085	died	survived	1.13788	2.24751	0.981985	0.0418604	uncharacterized protein LOC106566377	-	-
1795	LOC106566416	ssa13	7395782	7438656	died	survived	2.35011	16.6548	2.82514	0.000297206	mucin-2-like isoform X4	-	-
1796	LOC106566439	ssa13	7919411	7923170	died	survived	30.9231	19.5221	-0.663579	0.0264363	NSFL1 cofactor p47-like isoform X1	-	-
1797	LOC106566440	ssa13	7886585	7892432	died	survived	44.8241	78.046	0.800051	0.00231411	peptidyl-prolyl cis-trans isomerase FKBP1A-like	-	-
1798	LOC106566443	ssa13	7572418	7577384	died	survived	0.537529	1.43813	1.41978	0.0307354	nuclear factor 7%2C brain-like isoform X2	-	-
1799	LOC106566453	ssa01	130197978	130203770	died	survived	4.70636	9.5389	1.01921	0.00270904	T-box-containing protein TBX6L-like	-	-
1800	LOC106566454	ssa13	8162542	8165621	died	survived	28.1393	13.7592	-1.03219	0.00080356	dolichol-phosphate mannosyltransferase subunit 1-like	-	-
1801	LOC106566459	ssa13	8359391	8418304	died	survived	1.92604	3.36742	0.806009	0.00824911	laminin subunit beta-2-like	-	-
1802	LOC106566460	ssa13	8418767	8453118	died	survived	4.95237	3.13591	-0.659235	0.0418604	ubiquitin carboxyl-terminal hydrolase 19-like isoform X7	-	-
1803	LOC106566479	ssa13	9503308	9569936	died	survived	1.18283	3.46742	1.55161	0.000559046	protein NDRG3-like isoform X1	-	-
1804	LOC106566507	ssa01	14035878	14123564	died	survived	2.968	1.7596	-0.754244	0.0255463	membrane-bound O-acyltransferase domain-containing protein 2-like	-	-
1805	LOC106566531	ssa13	12121002	12140979	died	survived	2.70549	6.10582	1.17429	0.0132678	-	-	-
1806	LOC106566534	ssa13	12166105	12167853	died	survived	15.7227	2.94148	-2.41823	0.000297206	complement C1q tumor necrosis factor-related protein 3-like	YES	complement C1q tumor necrosis factor-related protein 3-like
1807	LOC106566541	ssa13	12314900	12345566	died	survived	4.78961	36.7032	2.93793	0.000297206	sodium- and chloride-dependent creatine transporter 1-like isoform X1	-	-
1808	LOC106566564	ssa13	13217712	13280513	died	survived	1.09208	4.34684	1.99288	0.000297206	NUAK family SNF1-like kinase 1 isoform X2	-	-
1809	LOC106566565	ssa13	13212140	13217608	died	survived	0.997062	2.75397	1.46576	0.00190354	kelch repeat and BTB domain-containing protein 12-like isoform X1	-	-
1810	LOC106566567	ssa13	13158060	13172119	died	survived	5.50827	31.7405	2.52665	0.000297206	sodium- and chloride-dependent creatine transporter 1-like	-	-
1811	LOC106566577	ssa01	13923824	13925794	died	survived	21.772	42.1284	0.952321	0.00190354	DNA-binding protein inhibitor ID-2-like	-	-
1812	LOC106566598	ssa13	15111215	15115503	died	survived	78.6917	42.5526	-0.886963	0.0061158	40S ribosomal protein S23	-	-
1813	LOC106566608	ssa13	18625355	18633689	died	survived	0.248625	1.67401	2.75126	0.0102725	uncharacterized LOC106566608	-	-
1814	LOC106566609	ssa13	18545515	18622818	died	survived	0.782229	2.2428	1.51964	0.00169382	protein bicaudal D homolog 2-like	-	-
1815	LOC106566613	ssa13	18350430	18358838	died	survived	1.02747	4.03713	1.97423	0.000297206	uncharacterized protein LOC106566613	-	-
1816	LOC106566614	ssa13	18335087	18339393	died	survived	3.25625	7.55437	1.2141	0.00474126	bcl10-interacting CARD protein-like isoform X1	-	-
1817	LOC106566616	ssa13	18218870	18307577	died	survived	1.77093	0.860204	-1.04175	0.00080356	serine/threonine-protein kinase WNK2-like isoform X9	-	-
1818	LOC106566620	ssa01	129652645	129655755	died	survived	2.31203	1.24321	-0.895094	0.0395491	uncharacterized LOC106566620	-	-
1819	LOC106566627	ssa01	14155711	14281383	died	survived	4.36422	2.17466	-1.00494	0.000297206	arf-GAP with SH3 domain%2C ANK repeat and PH domain-containing protein 2-like isoform X5	-	-
1820	LOC106566634	ssa13	17631369	17639939	died	survived	13.8954	6.71503	-1.04914	0.00126319	cytosolic sulfotransferase 3-like isoform X2	-	-
1821	LOC106566641	ssa13	17518437	17542483	died	survived	8.5787	3.95121	-1.11846	0.00251242	periphilin-1-like isoform X3	YES	periphilin-1-like isoform X3
1822	LOC106566645	ssa13	17177477	17369639	died	survived	0.323996	1.3161	2.02222	0.000297206	membrane-associated guanylate kinase%2C WW and PDZ domain-containing protein 1-like isoform X9	-	-
1823	LOC106566646	ssa13	17134962	17148070	died	survived	1.85355	0.230838	-3.00533	0.0137058	renin-like	-	-
1824	LOC106566651	ssa13	16876863	16882891	died	survived	1.7935	4.85254	1.43596	0.00169382	embryonic polyadenylate-binding protein-like isoform X2	-	-
1825	LOC106566654	ssa13	16870833	16875178	died	survived	177.292	106.738	-0.732051	0.00743956	14-3-3 protein beta/alpha-2	-	-
1826	LOC106566662	ssa13	16721749	16735875	died	survived	39.2045	101.856	1.37743	0.000297206	sarcolemmal membrane-associated protein-like isoform X2	-	-
1827	LOC106566669	ssa13	16491383	16497127	died	survived	1401.58	600.27	-1.22337	0.000297206	60S ribosomal protein L32	-	-
1828	LOC106566691	ssa13	21910578	21917883	died	survived	27.8327	18.4595	-0.592416	0.0344068	vesicle-associated membrane protein-associated protein B-like isoform X1	-	-
1829	LOC106566707	ssa13	21563202	21599592	died	survived	32.2116	15.2531	-1.07848	0.000559046	poly(rC)-binding protein 2-like isoform X1	-	-
1830	LOC106566708	ssa01	129312439	129316414	died	survived	2.27349	21.3193	3.22918	0.000297206	G2/mitotic-specific cyclin-B1-like	-	-
1831	LOC106566713	ssa13	21329244	21346598	died	survived	21.9475	13.3219	-0.720252	0.0242509	glycerol-3-phosphate dehydrogenase [NAD(+)]%2C cytoplasmic-like isoform X1	-	-
1832	LOC106566727	ssa13	20919926	20939698	died	survived	1.04638	7.7352	2.88603	0.000297206	RNA-binding protein 38-like	-	-
1833	LOC106566749	ssa13	19314010	19321610	died	survived	6.84473	3.35382	-1.02919	0.00694825	5-aminolevulinate synthase%2C nonspecific%2C mitochondrial-like isoform X2	YES	5-aminolevulinate synthase%2C nonspecific%2C mitochondrial-like isoform X2
1834	LOC106566777	ssa13	28510172	28529984	died	survived	38.8317	65.5094	0.75447	0.0116379	cAMP-dependent protein kinase type II-alpha regulatory subunit-like isoform X2	-	-
1835	LOC106566779	ssa13	28464716	28499975	died	survived	1.82951	7.87202	2.10528	0.000297206	monoglyceride lipase-like isoform X1	-	-
1836	LOC106566793	ssa13	28038819	28142750	died	survived	3.64743	0.972477	-1.90714	0.000297206	helicase ARIP4-like isoform X2	-	-
1837	LOC106566794	ssa13	28155039	28159634	died	survived	184.261	105.519	-0.804249	0.00474126	transforming protein RhoA-like	-	-
1838	LOC106566795	ssa13	27805838	27845869	died	survived	6.73733	2.77586	-1.27924	0.000297206	oxysterol-binding protein-related protein 2-like isoform X1	-	-
1839	LOC106566800	ssa13	27613783	27623727	died	survived	1.67554	0.656791	-1.35112	0.0122378	microtubule-associated protein RP/EB family member 1-like	-	-
1840	LOC106566806	ssa01	128987116	129005224	died	survived	0.529801	1.07892	1.02606	0.0199959	PH and SEC7 domain-containing protein 4-like isoform X3	-	-
1841	LOC106566808	ssa13	27179041	27183165	died	survived	0.750265	1.57994	1.07439	0.0463678	protein-S-isoprenylcysteine O-methyltransferase-like	-	-
1842	LOC106566811	ssa13	27165818	27168565	died	survived	849.047	458.784	-0.888031	0.00169382	60S ribosomal protein L22-like	-	-
1843	LOC106566819	ssa13	26899902	26905625	died	survived	1.08327	3.11892	1.52565	0.00628345	polyhomeotic-like protein 2	-	-
1844	LOC106566822	ssa13	26767802	26772727	died	survived	0.658453	2.62988	1.99784	0.000297206	zinc finger protein PLAGL2-like	-	-
1845	LOC106566824	ssa13	26741466	26747931	died	survived	0.34492	1.31752	1.9335	0.00103643	protein-L-isoaspartate O-methyltransferase domain-containing protein 2-like isoform X2	-	-
1846	LOC106566826	ssa13	26694387	26701354	died	survived	1.72205	5.19109	1.59191	0.000297206	protein-serine O-palmitoleoyltransferase porcupine-like isoform X1	-	-
1847	LOC106566827	ssa13	26680207	26685608	died	survived	0.774442	4.24207	2.45354	0.000297206	histone-lysine N-methyltransferase SUV39H1-like	-	-
1848	LOC106566834	ssa13	26360832	26367431	died	survived	616.12	315.402	-0.966018	0.000297206	NADH dehydrogenase [ubiquinone] 1 beta subcomplex subunit 11%2C mitochondrial-like	-	-
1849	LOC106566835	ssa13	26349101	26359363	died	survived	100.081	48.2105	-1.05375	0.000297206	transforming protein RhoA-like	-	-
1850	LOC106566836	ssa13	26334535	26338025	died	survived	1.14287	4.10386	1.84433	0.00935104	troponin C%2C slow skeletal and cardiac muscles-like	-	-
1851	LOC106566847	ssa13	26077110	26100543	died	survived	2.40752	5.41091	1.16832	0.0030918	AMP deaminase 1-like isoform X2	-	-
1852	LOC106566849	ssa13	26009381	26043770	died	survived	130.187	58.3964	-1.15664	0.000297206	cold shock domain-containing protein E1-like isoform X15	-	-
1853	LOC106566851	ssa13	25972632	25974720	died	survived	712.568	400.23	-0.832199	0.00231411	MICOS complex subunit MIC10-like	-	-
1854	LOC106566852	ssa13	25914691	25925845	died	survived	0.697866	1.96489	1.49343	0.00126319	von Willebrand factor A domain-containing protein 1-like	-	-
1855	LOC106566856	ssa13	25837248	25841794	died	survived	4.43578	1.00845	-2.13705	0.000297206	succinate dehydrogenase [ubiquinone] iron-sulfur subunit%2C mitochondrial-like	-	-
1856	LOC106566864	ssa13	25585869	25590932	died	survived	95.1326	44.6834	-1.0902	0.000297206	dolichyl-diphosphooligosaccharide--protein glycosyltransferase 48 kDa subunit	-	-
1857	LOC106566868	ssa01	128912549	128920618	died	survived	4.26126	7.94006	0.897869	0.00190354	WW domain-binding protein 1-like	-	-
1858	LOC106566871	ssa13	25474757	25482668	died	survived	0.272799	1.43735	2.39751	0.015988	uncharacterized protein LOC106566871	-	-
1859	LOC106566873	ssa13	25378022	25382031	died	survived	0.876309	1.86122	1.08674	0.0389628	uncharacterized LOC106566873%2C transcript variant X2	-	-
1860	LOC106566874	ssa13	25299609	25373575	died	survived	1.82374	3.28816	0.850383	0.014282	E3 ubiquitin-protein ligase MIB2-like isoform X1	-	-
1861	LOC106566885	ssa13	24349130	24353744	died	survived	0.752987	1.89352	1.33037	0.0162757	DNA fragmentation factor subunit beta-like	-	-
1862	LOC106566892	ssa01	14291195	14324290	died	survived	0.300801	1.82344	2.59978	0.000297206	disintegrin and metalloproteinase domain-containing protein 17-like isoform X3	-	-
1863	LOC106566895	ssa13	23485090	23548143	died	survived	1.28233	3.02166	1.23658	0.00211099	histone deacetylase 7-like isoform X5	-	-
1864	LOC106566897	ssa13	23252317	23273327	died	survived	2.04361	4.82495	1.23939	0.00383883	calcitonin gene-related peptide type 1 receptor-like	-	-
1865	LOC106566901	ssa13	23177149	23181698	died	survived	0.673709	1.92018	1.51105	0.00251242	transcription factor E2F1-like	-	-
1866	LOC106566909	ssa13	22732648	22740712	died	survived	74.56	26.4553	-1.49485	0.000297206	complement receptor type 2-like isoform X1	YES	complement receptor type 2-like isoform X1
1867	LOC106566914	ssa13	22405275	22410341	died	survived	44.1718	20.96	-1.07549	0.000297206	U1 small nuclear ribonucleoprotein C-like	-	-
1868	LOC106566930	ssa13	26772987	26780348	died	survived	3.83651	16.519	2.10626	0.000297206	myosin light chain kinase 2%2C skeletal/cardiac muscle-like isoform X1	-	-
1869	LOC106566958	ssa13	31159523	31174857	died	survived	16.3032	10.6822	-0.609943	0.0444131	protein RER1-like	-	-
1870	LOC106566970	ssa13	31872545	31897368	died	survived	2.59611	5.12354	0.980788	0.0129745	eukaryotic translation initiation factor 4B-like isoform X2	-	-
1871	LOC106566993	ssa13	32598468	32613247	died	survived	0.540706	2.14467	1.98784	0.00628345	differentially expressed in FDCP 6 homolog	YES	differentially expressed in FDCP 6 homolog
1872	LOC106566995	ssa13	32615358	32628676	died	survived	0.328697	2.05891	2.64705	0.00126319	uncharacterized protein LOC106566995	-	-
1873	LOC106566997	ssa13	32630938	32657457	died	survived	6.20959	3.00824	-1.04558	0.00290171	ATP-dependent 6-phosphofructokinase%2C muscle type-like	-	-
1874	LOC106567004	ssa13	33145610	33202068	died	survived	14.6031	6.82732	-1.09688	0.000297206	signal transducer and activator of transcription 6-like isoform X1	YES	signal transducer and activator of transcription 6-like isoform X1
1875	LOC106567008	ssa13	33212950	33228828	died	survived	37.6041	18.2029	-1.04672	0.000297206	prostaglandin E synthase 3-like	YES	prostaglandin E synthase 3-like
1876	LOC106567009	ssa13	33245713	33247648	died	survived	18.3506	5.69768	-1.68738	0.000297206	probable E3 ubiquitin-protein ligase DTX3	-	-
1877	LOC106567013	ssa13	33440408	33522903	died	survived	1.10561	2.55683	1.20952	0.00148166	adenylate cyclase type 6-like	-	-
1878	LOC106567016	ssa13	33627105	33630050	died	survived	40.1155	23.6654	-0.761382	0.0110336	N-alpha-acetyltransferase 10-like isoform X2	-	-
1879	LOC106567018	ssa13	33634243	33659628	died	survived	1.22491	2.43581	0.991726	0.0230697	SLIT-ROBO Rho GTPase-activating protein 3-like	-	-
1880	LOC106567023	ssa13	33812501	33827833	died	survived	237.666	113.409	-1.0674	0.000297206	isocitrate dehydrogenase [NAD] subunit gamma%2C mitochondrial-like isoform X1	-	-
1881	LOC106567026	ssa13	33956420	34035718	died	survived	4.13455	2.67149	-0.630085	0.0346466	E3 ubiquitin-protein ligase HUWE1-like isoform X1	-	-
1882	LOC106567032	ssa01	128020881	128023114	died	survived	22.4529	13.4204	-0.74248	0.0228053	surfeit locus protein 2-like	-	-
1883	LOC106567041	ssa13	34575852	34595257	died	survived	0.665882	2.57791	1.95287	0.00491562	solute carrier family 26 member 10-like	-	-
1884	LOC106567045	ssa13	34807733	34839027	died	survived	19.5393	9.69358	-1.01128	0.00126319	activin receptor type-1B-like isoform X2	-	-
1885	LOC106567051	ssa13	34968072	34969924	died	survived	1998.22	1033.99	-0.950492	0.00169382	40S ribosomal protein S26-like	-	-
1886	LOC106567055	ssa13	35052900	35061648	died	survived	65.0803	43.9921	-0.564976	0.0438287	proliferation-associated protein 2G4-like	-	-
1887	LOC106567057	ssa13	35152257	35291380	died	survived	1.02456	2.81743	1.45937	0.000297206	low-density lipoprotein receptor-related protein 1-like isoform X1	-	-
1888	LOC106567067	ssa13	35783110	35788171	died	survived	13.4992	23.1893	0.780579	0.019587	chromobox protein homolog 5-like	-	-
1889	LOC106567074	ssa13	35875239	35889708	died	survived	15.6768	3.11487	-2.33139	0.000297206	LIM domain and actin-binding protein 1-like isoform X1	-	-
1890	LOC106567079	ssa13	36035529	36058025	died	survived	0.302222	1.17092	1.95397	0.00211099	arf-GAP with GTPase%2C ANK repeat and PH domain-containing protein 1-like isoform X4	-	-
1891	LOC106567099	ssa13	36448839	36465424	died	survived	40.78	15.2925	-1.41504	0.000297206	cAMP-dependent protein kinase inhibitor gamma-like	-	-
1892	LOC106567100	ssa13	36468760	36519811	died	survived	1.73737	4.77492	1.45857	0.00251242	adenosine deaminase-like	-	-
1893	LOC106567106	ssa13	36604381	36614115	died	survived	5.89585	3.02442	-0.963039	0.00126319	rab GDP dissociation inhibitor alpha	-	-
1894	LOC106567123	ssa13	37477305	37491284	died	survived	35.1651	14.6795	-1.26034	0.000297206	tumor necrosis factor receptor superfamily member 5-like	YES	tumor necrosis factor receptor superfamily member 5-like
1895	LOC106567141	ssa01	127876543	127885033	died	survived	5.6541	10.8076	0.934677	0.00491562	HAUS augmin-like complex subunit 4 isoform X2	-	-
1896	LOC106567157	ssa13	38915390	38953128	died	survived	0.900227	2.27936	1.34027	0.0061158	hematopoietic progenitor cell antigen CD34-like isoform X1	-	-
1897	LOC106567163	ssa13	39711718	39763533	died	survived	9.75459	3.90608	-1.32036	0.000297206	integrin alpha-5-like	-	-
1898	LOC106567164	ssa13	39668441	39710988	died	survived	8.86102	3.41787	-1.37438	0.000297206	rap guanine nucleotide exchange factor 3-like isoform X6	-	-
1899	LOC106567168	ssa13	39860767	39871496	died	survived	3.53959	1.88063	-0.912368	0.0134131	POU domain%2C class 6%2C transcription factor 1-like isoform X6	-	-
1900	LOC106567170	ssa13	39873106	39877328	died	survived	39.7089	26.8416	-0.564994	0.0416346	DAZ-associated protein 2-like	-	-
1901	LOC106567176	ssa13	39948440	39960277	died	survived	82.636	44.7864	-0.88371	0.00190354	citrate synthase%2C mitochondrial	-	-
1902	LOC106567181	ssa13	40015294	40045774	died	survived	0.251396	1.19976	2.25471	0.000559046	diacylglycerol kinase alpha-like	-	-
1903	LOC106567182	ssa13	40052804	40070594	died	survived	32.4663	5.41206	-2.5847	0.000297206	general receptor for phosphoinositides 1-associated scaffold protein-like	-	-
1904	LOC106567183	ssa13	40134281	40149788	died	survived	556.713	343.847	-0.695166	0.0264363	CD63 antigen-like	-	-
1905	LOC106567195	ssa13	40351059	40354922	died	survived	0.799482	6.56135	3.03685	0.0326935	uncharacterized protein LOC106567195 isoform X1	YES	Pleckstrin homology-like domain family B member 1
1906	LOC106567211	ssa13	40641377	40647553	died	survived	4.10574	7.09488	0.789134	0.0214782	oxysterol-binding protein-related protein 2-like isoform X2	-	-
1907	LOC106567228	ssa13	40961183	40972545	died	survived	416.339	226.492	-0.878295	0.00211099	peptidyl-prolyl cis-trans isomerase FKBP1A-like	-	-
1908	LOC106567263	ssa13	42263823	42267618	died	survived	40.7529	19.959	-1.02986	0.000297206	cell division control protein 42 homolog isoform X1	-	-
1909	LOC106567272	ssa01	132258164	132298176	died	survived	7.52837	4.05287	-0.893396	0.00935104	syntaxin-binding protein 1 isoform X2	-	-
1910	LOC106567285	ssa13	42793135	42839109	died	survived	0.342307	1.15371	1.75291	0.00148166	protein phosphatase 1 regulatory subunit 12B-like isoform X2	-	-
1911	LOC106567288	ssa13	43387881	43397129	died	survived	5.64781	13.3222	1.23806	0.000297206	high mobility group protein HMG-I/HMG-Y-like isoform X2	-	-
1912	LOC106567290	ssa13	43397288	43423300	died	survived	14.0143	5.79626	-1.2737	0.000297206	uncharacterized protein C3orf18 homolog	-	-
1913	LOC106567293	ssa13	43442295	43449053	died	survived	509.337	268.376	-0.924368	0.00080356	40S ribosomal protein S10-like isoform X1	-	-
1914	LOC106567301	ssa01	132196136	132206333	died	survived	2.35988	5.73234	1.28041	0.00126319	probable low affinity copper uptake protein 2 isoform X2	-	-
1915	LOC106567351	ssa13	42709182	42712342	died	survived	6.28259	3.15046	-0.995797	0.0434831	O-acetyl-ADP-ribose deacetylase 1-like	-	-
1916	LOC106567354	ssa13	43539942	43553284	died	survived	51.1731	34.4896	-0.569224	0.0407113	serine--tRNA ligase%2C cytoplasmic-like	-	-
1917	LOC106567361	ssa13	44213269	44221914	died	survived	2.44494	5.55006	1.1827	0.000559046	probable glutamate receptor	-	-
1918	LOC106567362	ssa13	44416436	44514542	died	survived	0.280273	1.10923	1.98465	0.0493808	uncharacterized protein LOC106567362	-	-
1919	LOC106567364	ssa13	44416436	44514542	died	survived	1.61363	4.82326	1.5797	0.000297206	RE1-silencing transcription factor-like isoform X4	-	-
1920	LOC106567380	ssa13	45932275	45971567	died	survived	13.6235	7.02167	-0.956212	0.00190354	GPI transamidase component PIG-T-like isoform X2	-	-
1921	LOC106567386	ssa13	46375360	46394155	died	survived	0.592602	1.81888	1.61791	0.000559046	zinc finger protein 362-like isoform X4	-	-
1922	LOC106567398	ssa13	47319814	47321145	died	survived	0.599134	2.43555	2.0233	0.024899	uncharacterized LOC106567398	-	-
1923	LOC106567405	ssa13	48138998	48175996	died	survived	3.66277	0.572245	-2.67823	0.000297206	carbohydrate-responsive element-binding protein-like	-	-
1924	LOC106567406	ssa13	48189814	48194563	died	survived	217.578	128.934	-0.754898	0.00711322	complement component 1 Q subcomponent-binding protein%2C mitochondrial-like isoform X2	-	-
1925	LOC106567410	ssa13	48490395	48578689	died	survived	1.10271	4.4347	2.00778	0.000297206	sarcoplasmic/endoplasmic reticulum calcium ATPase 1-like isoform X2	-	-
1926	LOC106567415	ssa13	48801859	48807420	died	survived	92.3272	54.6867	-0.755566	0.00594981	heterogeneous nuclear ribonucleoprotein A/B-like isoform X2	-	-
1927	LOC106567419	ssa13	49525555	49533688	died	survived	41.7426	22.6748	-0.880431	0.00578051	cysteine-rich and transmembrane domain-containing protein 1-like	-	-
1928	LOC106567421	ssa13	49661566	49672420	died	survived	49.5504	24.9924	-0.98741	0.000559046	heterogeneous nuclear ribonucleoprotein H-like isoform X4	-	-
1929	LOC106567448	ssa13	51176387	51182662	died	survived	1.68257	7.02631	2.0621	0.000297206	vesicle transport protein SEC20-like isoform X3	-	-
1930	LOC106567488	ssa13	51886412	51902124	died	survived	1.30782	3.60157	1.46146	0.00383883	cornifelin homolog A-like isoform X2	-	-
1931	LOC106567495	ssa13	52645158	52655578	died	survived	8.55513	15.5534	0.862373	0.0164132	NEDD4 family-interacting protein 1-like	-	-
1932	LOC106567497	ssa13	52677821	52695938	died	survived	17.0239	9.17474	-0.891822	0.00148166	heat shock 70 kDa protein 4-like	YES	heat shock 70 kDa protein 4-like
1933	LOC106567502	ssa13	52815302	52858346	died	survived	11.5743	7.1527	-0.694363	0.029492	septin-8-A	-	-
1934	LOC106567503	ssa13	52868075	52875686	died	survived	3.20469	6.86544	1.09917	0.00328236	cyclin-I-like	-	-
1935	LOC106567511	ssa13	54070216	54116024	died	survived	2.15382	0.707547	-1.606	0.00169382	serine/threonine-protein kinase 10-like	YES	serine/threonine-protein kinase 10-like
1936	LOC106567520	ssa13	54740908	54771961	died	survived	3.73281	6.23098	0.739197	0.0258039	folliculin-interacting protein 1-like isoform X6	-	-
1937	LOC106567533	ssa13	55939125	55957567	died	survived	4.22082	2.48288	-0.765509	0.0229383	protein transport protein Sec24A-like	-	-
1938	LOC106567542	ssa13	56484345	56521897	died	survived	1.35209	4.66282	1.78601	0.000297206	vasodilator-stimulated phosphoprotein-like isoform X1	-	-
1939	LOC106567576	ssa13	60618597	60620100	died	survived	0.494113	2.45626	2.31355	0.0359868	uncharacterized LOC106567576	-	-
1940	LOC106567582	ssa13	61276136	61289141	died	survived	10.9123	5.07981	-1.10311	0.00438553	solute carrier family 35 member F2-like isoform X2	-	-
1941	LOC106567583	ssa13	61289488	61343705	died	survived	2.59343	1.43296	-0.855861	0.0488322	cullin-5-like isoform X6	-	-
1942	LOC106567588	ssa13	61656467	61665662	died	survived	387.376	209.372	-0.887668	0.00126319	40S ribosomal protein S3-like	-	-
1943	LOC106567590	ssa01	134113588	134124176	died	survived	1.62132	3.86143	1.25197	0.00169382	neurolysin%2C mitochondrial-like	-	-
1944	LOC106567592	ssa13	61736422	61838391	died	survived	1.65815	4.53959	1.45299	0.000297206	protein FAM168A-like isoform X5	-	-
1945	LOC106567593	ssa13	61840675	61846064	died	survived	169.529	77.0245	-1.13814	0.000297206	histone H3.3	-	-
1946	LOC106567607	ssa13	52906021	52908014	died	survived	8.0365	2.81388	-1.51401	0.0464809	uncharacterized LOC106567607	-	-
1947	LOC106567627	ssa13	62261663	62266573	died	survived	109.84	184.032	0.744557	0.00996546	creatine kinase M-type-like	-	-
1948	LOC106567629	ssa13	62351852	62360074	died	survived	39.7296	21.5011	-0.885802	0.00251242	serine/arginine-rich splicing factor 7-like	-	-
1949	LOC106567630	ssa13	62376233	62385084	died	survived	41.329	22.9843	-0.846503	0.00169382	heterogeneous nuclear ribonucleoprotein L-like isoform X5	-	-
1950	LOC106567631	ssa13	62413037	62416596	died	survived	3.73151	2.18243	-0.773823	0.0382511	interferon regulatory factor 2-binding protein 1-like	-	-
1951	LOC106567640	ssa13	62851362	62852296	died	survived	2.42014	7.26882	1.58663	0.0034675	histone H2A	-	-
1952	LOC106567647	ssa13	64468353	64563224	died	survived	2.41219	1.27926	-0.915036	0.0380165	homeobox protein PKNOX2-like	-	-
1953	LOC106567655	ssa13	64979470	65046174	died	survived	21.462	9.67396	-1.14961	0.000297206	endothelial cell-selective adhesion molecule-like isoform X2	-	-
1954	LOC106567669	ssa13	69347054	69375037	died	survived	6.23625	11.8061	0.920786	0.00211099	3-methyl-2-oxobutanoate dehydrogenase [lipoamide] kinase%2C mitochondrial-like	-	-
1955	LOC106567676	ssa13	69073236	69097740	died	survived	10.5894	6.07497	-0.801671	0.0123865	nuclear pore complex protein Nup88-like	-	-
1956	LOC106567692	ssa13	68122739	68126568	died	survived	2.38028	4.24879	0.835918	0.0303695	B-cell CLL/lymphoma 7 protein family member B-A-like	-	-
1957	LOC106567696	ssa13	68036705	68044040	died	survived	0.272954	2.76727	3.34173	0.000297206	proline-rich protein 11-like isoform X4	-	-
1958	LOC106567714	ssa13	67815665	67818585	died	survived	0	1.2516	0	0.000297206	frizzled-9	-	-
1959	LOC106567727	ssa13	67427084	67550893	died	survived	3.05856	1.70712	-0.841292	0.0241233	zinc finger and BTB domain-containing protein 16-A-like isoform X1	-	-
1960	LOC106567738	ssa13	69807044	69810218	died	survived	31.7829	19.8087	-0.682114	0.0284801	uncharacterized LOC106567738	-	-
1961	LOC106567757	ssa13	82768689	82777541	died	survived	197.12	40.8721	-2.26989	0.000297206	galectin-9-like isoform X1	YES	galectin-9-like isoform X1
1962	LOC106567761	ssa13	82694274	82765824	died	survived	24.5395	10.8586	-1.17626	0.000559046	uncharacterized protein LOC106567761	-	-
1963	LOC106567765	ssa13	82133380	82182470	died	survived	2.77788	1.67684	-0.72824	0.0438287	nuclear fragile X mental retardation-interacting protein 2-like isoform X2	-	-
1964	LOC106567770	ssa13	81970833	82043817	died	survived	2.30992	1.0768	-1.10109	0.0122378	neuronal PAS domain-containing protein 2-like isoform X1	-	-
1965	LOC106567782	ssa13	81198281	81238039	died	survived	14.5088	8.54026	-0.764579	0.00792622	stAR-related lipid transfer protein 13-like isoform X2	-	-
1966	LOC106567799	ssa13	80814680	80829925	died	survived	3.35449	5.75607	0.778992	0.0172547	SWI/SNF-related matrix-associated actin-dependent regulator of chromatin subfamily A member 5-like isoform X2	-	-
1967	LOC106567802	ssa13	80416218	80423686	died	survived	0.505238	1.45722	1.52818	0.00792622	skin secretory protein xP2-like	-	-
1968	LOC106567806	ssa13	80304111	80337007	died	survived	29.4382	67.3652	1.19431	0.00080356	non-histone chromosomal protein HMG-14A-like	-	-
1969	LOC106567816	ssa01	135130949	135183996	died	survived	7.16514	4.03466	-0.828547	0.00526381	collagen type IV alpha-3-binding protein-like isoform X1	-	-
1970	LOC106567833	ssa13	79615638	79646679	died	survived	1.9233	3.48445	0.857345	0.0184911	platelet-activating factor acetylhydrolase IB subunit beta-like isoform X2	YES	platelet-activating factor acetylhydrolase IB subunit beta-like isoform X2
1971	LOC106567840	ssa13	79350142	79386633	died	survived	0.535969	1.09654	1.03273	0.0260611	unconventional myosin-Ic-like%2C transcript variant X10	-	-
1972	LOC106567863	ssa13	78345406	78364920	died	survived	5.09234	15.7342	1.6275	0.000297206	ribonucleoside-diphosphate reductase large subunit	-	-
1973	LOC106567872	ssa13	78040988	78056574	died	survived	10.9374	4.3264	-1.33803	0.000297206	serrate RNA effector molecule homolog isoform X4	-	-
1974	LOC106567877	ssa13	77914830	77940399	died	survived	7.99889	3.80771	-1.07088	0.000297206	phospholipase D2-like	-	-
1975	LOC106567888	ssa13	77360865	77393365	died	survived	1.30983	2.71687	1.05257	0.0165544	protein POF1B-like isoform X2	-	-
1976	LOC106567893	ssa13	77284277	77292757	died	survived	4.92252	9.18617	0.900067	0.0301185	transcription initiation factor TFIID subunit 9-like isoform X2	-	-
1977	LOC106567898	ssa13	77226632	77236133	died	survived	21.4687	12.5243	-0.7775	0.0144226	ribonuclease kappa-B	-	-
1978	LOC106567903	ssa13	77108659	77129598	died	survived	22.1697	4.74352	-2.22456	0.000297206	solute carrier organic anion transporter family member 2B1-like	YES	solute carrier organic anion transporter family member 2B1-like
1979	LOC106567912	ssa13	76845281	76855916	died	survived	68.1953	17.7512	-1.94176	0.000297206	tumor necrosis factor receptor superfamily member 19-like	YES	tumor necrosis factor receptor superfamily member 19-like
1980	LOC106567917	ssa13	76777252	76780708	died	survived	32.1317	184.099	2.51841	0.000297206	non-histone chromosomal protein HMG-14-like	-	-
1981	LOC106567924	ssa13	76368650	76384231	died	survived	3.83654	0.150507	-4.6719	0.000297206	collagenase 3-like	-	-
1982	LOC106567930	ssa13	76072618	76208734	died	survived	0.48277	1.2504	1.37298	0.00328236	nuclear receptor-interacting protein 1-like	-	-
1983	LOC106567933	ssa13	75989153	76044850	died	survived	8.8857	4.89775	-0.859367	0.00509148	ubiquitin carboxyl-terminal hydrolase 25-like isoform X8	-	-
1984	LOC106567937	ssa01	136983669	136988069	died	survived	47.238	22.5033	-1.06981	0.000297206	ras-related protein Rab-7a-like	-	-
1985	LOC106567942	ssa13	75535328	75539741	died	survived	7.02951	34.0748	2.27721	0.000297206	cytoskeleton-associated protein 2-like	-	-
1986	LOC106567948	ssa13	75160027	75180660	died	survived	83.4761	25.3513	-1.7193	0.000297206	diacylglycerol O-acyltransferase 2-like	-	-
1987	LOC106567958	ssa13	74327110	74813006	died	survived	1.12545	3.25435	1.53187	0.000297206	autism susceptibility gene 2 protein-like isoform X6	-	-
1988	LOC106567959	ssa01	136921139	136944793	died	survived	3.08147	0.663937	-2.2145	0.000297206	fibroblast growth factor receptor 1-A-like	-	-
1989	LOC106567966	ssa13	73699342	73709558	died	survived	2.13025	0.740142	-1.52515	0.0383738	uncharacterized LOC106567966	-	-
1990	LOC106567967	ssa13	73810125	73815140	died	survived	10.4634	3.64672	-1.52068	0.000297206	uncharacterized LOC106567967	-	-
1991	LOC106567969	ssa13	73611752	73679712	died	survived	13.6451	7.65368	-0.834154	0.00231411	clathrin heavy chain 1-like isoform X2	-	-
1992	LOC106567978	ssa13	72913810	73088242	died	survived	2.65426	1.54772	-0.778168	0.0326935	cytospin-B-like isoform X2	-	-
1993	LOC106567989	ssa01	136692428	136694250	died	survived	119.994	224.204	0.901848	0.00103643	cytochrome c oxidase subunit 5B%2C mitochondrial-like	-	-
1994	LOC106567991	ssa13	72480931	72515097	died	survived	20.1576	10.3927	-0.955747	0.00383883	flotillin-2a isoform X2	-	-
1995	LOC106568000	ssa13	71251911	71590590	died	survived	5.35364	10.02	0.904288	0.000559046	delta-sarcoglycan-like isoform X2	-	-
1996	LOC106568005	ssa13	70915973	70919022	died	survived	50.4988	23.9322	-1.0773	0.000297206	nucleolar protein 16-like	-	-
1997	LOC106568007	ssa13	70708316	70813127	died	survived	13.4086	8.52346	-0.653648	0.031473	drebrin-like isoform X4	-	-
1998	LOC106568019	ssa13	70382607	70384384	died	survived	4234.64	2452.57	-0.787943	0.0426745	cytochrome c oxidase subunit 7B%2C mitochondrial-like isoform X2	-	-
[truncated: 5,433 more rows]

## Sheet: Supplementary_Table_2
Supplementary Table 2. Functional enrichment analysis of differentially expressed genes between the moribund animals at 11 dpi and animals that survived the challenge.
Higher expression in the survived animals										Lower expression in the survived animals
GO.ID	Term	Annotated	Significant	Expected	p_value	GO.ID	genes_&_genomic_coordinates	annotation	#	GO.ID	Term	Annotated	Significant	Expected	p_value	GO.ID	genes_&_genomic_coordinates	annotation	#
GO:0006260	DNA replication	53	44	19.16	2e-12	GO:0006260	cdc45_ssa20_30132250_30146120 gins3_ssa10_76076274_76089762 lig1_ssa14_40001307_40023128 LOC106562290_ssa11_22447111_22448273 LOC106567863_ssa13_78345406_78364920 LOC106569128_ssa14_30234006_30246168 LOC106569474_ssa14_35593582_35603029 LOC106574075_ssa16_47041788_47235906 LOC106576017_ssa17_34448004_34467035 LOC106579274_ssa19_51641747_51648328 LOC106580445_ssa20_30527644_30530619 LOC106583719_s…	CDC45-related protein;DNA replication complex GINS protein PSF3;DNA ligase 1 isoform X2;DNA replication complex GINS protein PSF2;ribonucleoside-diphosphate reductase large subunit;DNA replication licensing factor mcm4;zygotic DNA replication licensing factor mcm6-B;nuclear factor 1 A-type;ATP-dependent DNA helicase Q1 isoform X2;twinkle protein%2C mitochondrial;proliferating cell nuclear antigen…	#	GO:0043604	amide biosynthetic process	264	208	109.74	< 1e-30	GO:0043604	aars_ssa10_79135480_79157353 arg2_ssa01_3292531_3304688 cars_ssa26_36179415_36189399 ei2bg_ssa03_22514159_22561749 eif3a_ssa01_49345484_49361889 eif3g_ssa03_67187671_67195214 eif3i_ssa27_38086166_38090968 eif3k_ssa20_49943444_49951420 fau_ssa15_47710517_47712578 gars_ssa19_82830968_82855932 gsh1_ssa28_27233778_27241738 iars_ssa22_58904042_59032031 lars_ssa13_51859714_51885858 lars2_ssa05_63651474…	Alanyl-tRNA synthetase%2C cytoplasmic;arginase-2%2C mitochondrial;cysteine--tRNA ligase%2C cytoplasmic;Translation initiation factor eIF-2B subunit gamma;eukaryotic translation initiation factor 3 subunit A isoform X1;eukaryotic translation initiation factor 3 subunit G;Eukaryotic translation initiation factor 3 subunit I;eukaryotic translation initiation factor 3 subunit K isoform X1;40S ribosom…	#
GO:0006261	DNA-dependent DNA replication	19	19	6.87	3.6e-09	GO:0006261	cdc45_ssa20_30132250_30146120 LOC106569128_ssa14_30234006_30246168 LOC106569474_ssa14_35593582_35603029 LOC106583719_ssa22_54495487_54511166 LOC106607002_ssa06_28997192_29001411 LOC106607888_ssa06_62096030_62100049 LOC106608276_ssa06_81940003_81947120 LOC106608315_ssa06_82122827_82126725 LOC106609730_ssa07_52951443_52952778 mc6zb_ssa03_36129485_36139372 mcm2_ssa12_85195796_85207094 mcm3_ssa15_157…	CDC45-related protein;DNA replication licensing factor mcm4;zygotic DNA replication licensing factor mcm6-B;DNA replication licensing factor mcm2;DNA replication licensing factor mcm5;DNA repair protein RAD51 homolog 1;DNA replication licensing factor MCM3;zygotic DNA replication licensing factor mcm3;DNA helicase B;Zygotic DNA replication licensing factor mcm6-B;DNA replication licensing factor …	#	GO:0006412	translation	251	200	104.34	< 1e-30	GO:0006412	aars_ssa10_79135480_79157353 cars_ssa26_36179415_36189399 ei2bg_ssa03_22514159_22561749 eif3a_ssa01_49345484_49361889 eif3g_ssa03_67187671_67195214 eif3i_ssa27_38086166_38090968 eif3k_ssa20_49943444_49951420 fau_ssa15_47710517_47712578 gars_ssa19_82830968_82855932 iars_ssa22_58904042_59032031 lars_ssa13_51859714_51885858 lars2_ssa05_63651474_63695619 LOC100136537_ssa16_43456636_43458233 LOC100194…	Alanyl-tRNA synthetase%2C cytoplasmic;cysteine--tRNA ligase%2C cytoplasmic;Translation initiation factor eIF-2B subunit gamma;eukaryotic translation initiation factor 3 subunit A isoform X1;eukaryotic translation initiation factor 3 subunit G;Eukaryotic translation initiation factor 3 subunit I;eukaryotic translation initiation factor 3 subunit K isoform X1;40S ribosomal protein S30;glycine--tRNA…	#
GO:0022402	cell cycle process	85	57	30.73	4.3e-09	GO:0022402	anapc10_ssa18_69530991_69542702 ccna2_ssa05_23933779_23938624 ccnb3_ssa18_64786307_64799689 ccne1_ssa26_12760549_12765331 ccne2_ssa02_22185245_22190751 ect2_ssa10_26352192_26381608 haus2_ssa01_36315080_36322512 hs020_ssa20_74834049_74837615 kif23_ssa10_114765025_114816243 lis1a_ssa09_112168546_112241989 LOC106560548_ssa10_46307005_46330304 LOC106560698_ssa10_58097475_58099502 LOC106561604_ssa10_1…	anaphase-promoting complex subunit 10;cyclin-A2;G2/mitotic-specific cyclin-B3;G1/S-specific cyclin-E1;G1/S-specific cyclin-E2;protein ECT2 isoform X2;Centrosomal protein of 27 kDa;HSPC020 homolog isoform X1;kinesin protein KIF23 isoform X1;lissencephaly-1 homolog A isoform X1;abnormal spindle microcephaly-associated protein homolog;cyclin-dependent kinase inhibitor 1B;aurora kinase B;protein regu…	#	GO:0043043	peptide biosynthetic process	255	202	106	< 1e-30	GO:0043043	aars_ssa10_79135480_79157353 cars_ssa26_36179415_36189399 ei2bg_ssa03_22514159_22561749 eif3a_ssa01_49345484_49361889 eif3g_ssa03_67187671_67195214 eif3i_ssa27_38086166_38090968 eif3k_ssa20_49943444_49951420 fau_ssa15_47710517_47712578 gars_ssa19_82830968_82855932 gsh1_ssa28_27233778_27241738 iars_ssa22_58904042_59032031 lars_ssa13_51859714_51885858 lars2_ssa05_63651474_63695619 LOC100136537_ssa1…	Alanyl-tRNA synthetase%2C cytoplasmic;cysteine--tRNA ligase%2C cytoplasmic;Translation initiation factor eIF-2B subunit gamma;eukaryotic translation initiation factor 3 subunit A isoform X1;eukaryotic translation initiation factor 3 subunit G;Eukaryotic translation initiation factor 3 subunit I;eukaryotic translation initiation factor 3 subunit K isoform X1;40S ribosomal protein S30;glycine--tRNA…	#
GO:0065007	biological regulation	1206	505	436.07	5.3e-08	GO:0065007	abat_ssa03_89433949_89493945 afap1_ssa07_8615322_8747638 ahr2a_ssa21_48523001_48594637 ahr2b_ssa25_16616438_16664003 ahr2d_ssa16_64138256_64213971 anapc10_ssa18_69530991_69542702 apln_ssa09_51909769_51941596 arhgap22_ssa01_46830048_46844837 arl15_ssa01_111501797_111565510 arl3_ssa01_94668662_94685048 arl4d_ssa28_2557391_2559811 asb10_ssa03_31289380_31298219 bhlh3_ssa10_94254233_94258025 casp9_ssa…	4-aminobutyrate aminotransferase%2C mitochondrial;actin filament-associated protein 1 isoform X4;aryl hydrocarbon receptor 2 alpha;aryl hydrocarbon receptor 2 beta;aryl hydrocarbon receptor 2 delta;anaphase-promoting complex subunit 10;apelin;rho GTPase-activating protein 22;ADP-ribosylation factor 15 isoform X1;ADP-ribosylation factor protein 3 isoform X2;ADP-ribosylation factor protein 4D;ankyr…	#	GO:0006518	peptide metabolic process	264	206	109.74	< 1e-30	GO:0006518	aars_ssa10_79135480_79157353 cars_ssa26_36179415_36189399 ei2bg_ssa03_22514159_22561749 eif3a_ssa01_49345484_49361889 eif3g_ssa03_67187671_67195214 eif3i_ssa27_38086166_38090968 eif3k_ssa20_49943444_49951420 fau_ssa15_47710517_47712578 gars_ssa19_82830968_82855932 ggt1_ssa01_120885634_120895879 ggt5_ssa01_120897333_120907756 gsh1_ssa28_27233778_27241738 gsr_ssa05_19204536_19214175 iars_ssa22_5890…	Alanyl-tRNA synthetase%2C cytoplasmic;cysteine--tRNA ligase%2C cytoplasmic;Translation initiation factor eIF-2B subunit gamma;eukaryotic translation initiation factor 3 subunit A isoform X1;eukaryotic translation initiation factor 3 subunit G;Eukaryotic translation initiation factor 3 subunit I;eukaryotic translation initiation factor 3 subunit K isoform X1;40S ribosomal protein S30;glycine--tRNA…	#
GO:0007049	cell cycle	140	81	50.62	7.1e-08	GO:0007049	anapc10_ssa18_69530991_69542702 ccna2_ssa05_23933779_23938624 ccnb3_ssa18_64786307_64799689 ccnd1_ssa16_5581254_5593319 ccnd2_ssa07_42264805_42276379 ccne1_ssa26_12760549_12765331 ccne2_ssa02_22185245_22190751 cdkn3_ssa01_4470450_4472682 cks1_ssa27_626139_632177 cks2_ssa13_98934144_98938742 ect2_ssa10_26352192_26381608 eif2ak4_ssa01_22871841_22897088 haus2_ssa01_36315080_36322512 hs020_ssa20_7483…	anaphase-promoting complex subunit 10;cyclin-A2;G2/mitotic-specific cyclin-B3;G1/S-specific cyclin-D1;G1/S-specific cyclin-D2;G1/S-specific cyclin-E1;G1/S-specific cyclin-E2;cyclin-dependent kinase inhibitor 3 isoform X2;Cyclin-dependent kinases regulatory subunit 1;cyclin-dependent kinases regulatory subunit 2;protein ECT2 isoform X2;eukaryotic translation initiation factor 2-alpha kinase 4;Cent…	#	GO:0043603	cellular amide metabolic process	278	213	115.56	< 1e-30	GO:0043603	aars_ssa10_79135480_79157353 arg2_ssa01_3292531_3304688 cars_ssa26_36179415_36189399 ei2bg_ssa03_22514159_22561749 eif3a_ssa01_49345484_49361889 eif3g_ssa03_67187671_67195214 eif3i_ssa27_38086166_38090968 eif3k_ssa20_49943444_49951420 fau_ssa15_47710517_47712578 gars_ssa19_82830968_82855932 ggt1_ssa01_120885634_120895879 ggt5_ssa01_120897333_120907756 gsh1_ssa28_27233778_27241738 gsr_ssa05_192045…	Alanyl-tRNA synthetase%2C cytoplasmic;arginase-2%2C mitochondrial;cysteine--tRNA ligase%2C cytoplasmic;Translation initiation factor eIF-2B subunit gamma;eukaryotic translation initiation factor 3 subunit A isoform X1;eukaryotic translation initiation factor 3 subunit G;Eukaryotic translation initiation factor 3 subunit I;eukaryotic translation initiation factor 3 subunit K isoform X1;40S ribosom…	#
GO:0050794	regulation of cellular process	1093	462	395.21	8.3e-08	GO:0050794	afap1_ssa07_8615322_8747638 ahr2a_ssa21_48523001_48594637 ahr2b_ssa25_16616438_16664003 ahr2d_ssa16_64138256_64213971 anapc10_ssa18_69530991_69542702 apln_ssa09_51909769_51941596 arhgap22_ssa01_46830048_46844837 arl15_ssa01_111501797_111565510 arl3_ssa01_94668662_94685048 arl4d_ssa28_2557391_2559811 asb10_ssa03_31289380_31298219 bhlh3_ssa10_94254233_94258025 casp9_ssa15_85477947_85486321 cbfa2t2_…	actin filament-associated protein 1 isoform X4;aryl hydrocarbon receptor 2 alpha;aryl hydrocarbon receptor 2 beta;aryl hydrocarbon receptor 2 delta;anaphase-promoting complex subunit 10;apelin;rho GTPase-activating protein 22;ADP-ribosylation factor 15 isoform X1;ADP-ribosylation factor protein 3 isoform X2;ADP-ribosylation factor protein 4D;ankyrin repeat and SOCS box protein 10 isoform X2;Class…	#	GO:1901566	organonitrogen compound biosynthetic pro...	439	295	182.49	< 1e-30	GO:1901566	aars_ssa10_79135480_79157353 alas2_ssa15_69176562_69190483 aldoc_ssa11_92978941_92991092 ampd3_ssa16_10353202_10374605 arg2_ssa01_3292531_3304688 atp5a1_ssa24_6986873_6997671 atp5f1_ssa15_97992229_97999128 atp5g2_ssa21_51483419_51485798 atp5g3_ssa17_699252_701792 atp5h_ssa06_2790044_2796383 cars_ssa26_36179415_36189399 ei2bg_ssa03_22514159_22561749 eif3a_ssa01_49345484_49361889 eif3g_ssa03_671876…	Alanyl-tRNA synthetase%2C cytoplasmic;5-aminolevulinate synthase%2C erythroid-specific%2C mitochondrial isoform X2;fructose-bisphosphate aldolase C;adenosine monophosphate deaminase 3;arginase-2%2C mitochondrial;ATP synthase subunit alpha%2C mitochondrial;ATP synthase subunit b%2C mitochondrial;ATP synthase%2C H+ transporting%2C mitochondrial F0 complex%2C subunit c-2 isoform X1;ATP synthase%2C H…	#
GO:0050789	regulation of biological process	1139	475	411.84	4.5e-07	GO:0050789	afap1_ssa07_8615322_8747638 ahr2a_ssa21_48523001_48594637 ahr2b_ssa25_16616438_16664003 ahr2d_ssa16_64138256_64213971 anapc10_ssa18_69530991_69542702 apln_ssa09_51909769_51941596 arhgap22_ssa01_46830048_46844837 arl15_ssa01_111501797_111565510 arl3_ssa01_94668662_94685048 arl4d_ssa28_2557391_2559811 asb10_ssa03_31289380_31298219 bhlh3_ssa10_94254233_94258025 casp9_ssa15_85477947_85486321 cbfa2t2_…	actin filament-associated protein 1 isoform X4;aryl hydrocarbon receptor 2 alpha;aryl hydrocarbon receptor 2 beta;aryl hydrocarbon receptor 2 delta;anaphase-promoting complex subunit 10;apelin;rho GTPase-activating protein 22;ADP-ribosylation factor 15 isoform X1;ADP-ribosylation factor protein 3 isoform X2;ADP-ribosylation factor protein 4D;ankyrin repeat and SOCS box protein 10 isoform X2;Class…	#	GO:1901564	organonitrogen compound metabolic proces...	813	455	337.96	9.2e-22	GO:1901564	aars_ssa10_79135480_79157353 acy1_ssa12_44302460_44317936 adprh_ssa25_17896595_17901269 alas2_ssa15_69176562_69190483 aldoc_ssa11_92978941_92991092 ampd3_ssa16_10353202_10374605 antithrombin_ssa16_45082298_45092822 apoa1_ssa09_104952166_104954442 apol3_ssa06_25274489_25280710 arg2_ssa01_3292531_3304688 atp5a1_ssa24_6986873_6997671 atp5f1_ssa15_97992229_97999128 atp5g2_ssa21_51483419_51485798 atp5…	Alanyl-tRNA synthetase%2C cytoplasmic;aminoacylase-1 isoform X1;ADP-ribosylarginine hydrolase;5-aminolevulinate synthase%2C erythroid-specific%2C mitochondrial isoform X2;fructose-bisphosphate aldolase C;adenosine monophosphate deaminase 3;antithrombin protein precursor;Apolipoprotein A-I precursor;apolipoprotein-L3 isoform X2;arginase-2%2C mitochondrial;ATP synthase subunit alpha%2C mitochondria…	#
GO:0006270	DNA replication initiation	14	14	5.06	6.2e-07	GO:0006270	cdc45_ssa20_30132250_30146120 LOC106569128_ssa14_30234006_30246168 LOC106569474_ssa14_35593582_35603029 LOC106583719_ssa22_54495487_54511166 LOC106607002_ssa06_28997192_29001411 LOC106608276_ssa06_81940003_81947120 LOC106608315_ssa06_82122827_82126725 mc6zb_ssa03_36129485_36139372 mcm2_ssa12_85195796_85207094 mcm3_ssa15_15767104_15789836 mcm4_ssa03_30659404_30675573 mcm5_ssa03_67728988_67733612 m…	CDC45-related protein;DNA replication licensing factor mcm4;zygotic DNA replication licensing factor mcm6-B;DNA replication licensing factor mcm2;DNA replication licensing factor mcm5;DNA replication licensing factor MCM3;zygotic DNA replication licensing factor mcm3;Zygotic DNA replication licensing factor mcm6-B;DNA replication licensing factor MCM2;DNA replication licensing factor MCM3;DNA rep…	#	GO:0019538	protein metabolic process	582	330	241.94	3.6e-16	GO:0019538	aars_ssa10_79135480_79157353 adprh_ssa25_17896595_17901269 antithrombin_ssa16_45082298_45092822 apoa1_ssa09_104952166_104954442 apol3_ssa06_25274489_25280710 cars_ssa26_36179415_36189399 catm_ssa17_12625768_12629935 cd59_ssa11_9886425_9890335 ei2bg_ssa03_22514159_22561749 eif3a_ssa01_49345484_49361889 eif3g_ssa03_67187671_67195214 eif3i_ssa27_38086166_38090968 eif3k_ssa20_49943444_49951420 f13a_s…	Alanyl-tRNA synthetase%2C cytoplasmic;ADP-ribosylarginine hydrolase;antithrombin protein precursor;Apolipoprotein A-I precursor;apolipoprotein-L3 isoform X2;cysteine--tRNA ligase%2C cytoplasmic;Cathepsin M precursor;CD59 glycoprotein;Translation initiation factor eIF-2B subunit gamma;eukaryotic translation initiation factor 3 subunit A isoform X1;eukaryotic translation initiation factor 3 subunit…	#
GO:1903047	mitotic cell cycle process	50	35	18.08	9.7e-07	GO:1903047	anapc10_ssa18_69530991_69542702 ccna2_ssa05_23933779_23938624 ccnb3_ssa18_64786307_64799689 ccne1_ssa26_12760549_12765331 ccne2_ssa02_22185245_22190751 hs020_ssa20_74834049_74837615 lis1a_ssa09_112168546_112241989 LOC106562012_ssa11_12757745_12762505 LOC106562378_ssa11_26997594_27035279 LOC106563680_ssa11_81633821_81646693 LOC106572230_ssa15_65258674_65267518 LOC106572714_ssa15_90795573_90818266 …	anaphase-promoting complex subunit 10;cyclin-A2;G2/mitotic-specific cyclin-B3;G1/S-specific cyclin-E1;G1/S-specific cyclin-E2;HSPC020 homolog isoform X1;lissencephaly-1 homolog A isoform X1;G1/S-specific cyclin-E1 isoform X1;Wilms tumor protein 1-interacting protein homolog;G2/mitotic-specific cyclin-B3;targeting protein for Xklp2-A isoform X2;structural maintenance of chromosomes protein 1A;mito…	#	GO:0044267	cellular protein metabolic process	546	306	226.97	6e-14	GO:0044267	aars_ssa10_79135480_79157353 adprh_ssa25_17896595_17901269 cars_ssa26_36179415_36189399 catm_ssa17_12625768_12629935 cd59_ssa11_9886425_9890335 ei2bg_ssa03_22514159_22561749 eif3a_ssa01_49345484_49361889 eif3g_ssa03_67187671_67195214 eif3i_ssa27_38086166_38090968 eif3k_ssa20_49943444_49951420 f13a_ssa07_21520496_21534553 face1_ssa09_8924912_8935536 fau_ssa15_47710517_47712578 gars_ssa19_82830968_…	Alanyl-tRNA synthetase%2C cytoplasmic;ADP-ribosylarginine hydrolase;cysteine--tRNA ligase%2C cytoplasmic;Cathepsin M precursor;CD59 glycoprotein;Translation initiation factor eIF-2B subunit gamma;eukaryotic translation initiation factor 3 subunit A isoform X1;eukaryotic translation initiation factor 3 subunit G;Eukaryotic translation initiation factor 3 subunit I;eukaryotic translation initiation…	#
GO:0000278	mitotic cell cycle	58	39	20.97	1.2e-06	GO:0000278	anapc10_ssa18_69530991_69542702 ccna2_ssa05_23933779_23938624 ccnb3_ssa18_64786307_64799689 ccne1_ssa26_12760549_12765331 ccne2_ssa02_22185245_22190751 hs020_ssa20_74834049_74837615 lis1a_ssa09_112168546_112241989 LOC106560698_ssa10_58097475_58099502 LOC106562012_ssa11_12757745_12762505 LOC106562378_ssa11_26997594_27035279 LOC106563680_ssa11_81633821_81646693 LOC106572230_ssa15_65258674_65267518 …	anaphase-promoting complex subunit 10;cyclin-A2;G2/mitotic-specific cyclin-B3;G1/S-specific cyclin-E1;G1/S-specific cyclin-E2;HSPC020 homolog isoform X1;lissencephaly-1 homolog A isoform X1;cyclin-dependent kinase inhibitor 1B;G1/S-specific cyclin-E1 isoform X1;Wilms tumor protein 1-interacting protein homolog;G2/mitotic-specific cyclin-B3;targeting protein for Xklp2-A isoform X2;structural maint…	#	GO:0044271	cellular nitrogen compound biosynthetic ...	723	374	300.55	2.8e-10	GO:0044271	aars_ssa10_79135480_79157353 alas2_ssa15_69176562_69190483 aldoc_ssa11_92978941_92991092 ampd3_ssa16_10353202_10374605 arg2_ssa01_3292531_3304688 atf4_ssa03_54381427_54384379 atp5a1_ssa24_6986873_6997671 atp5f1_ssa15_97992229_97999128 atp5g2_ssa21_51483419_51485798 atp5g3_ssa17_699252_701792 atp5h_ssa06_2790044_2796383 batf3_ssa06_59618097_59619481 cars_ssa26_36179415_36189399 cebpb_ssa13_4048278…	Alanyl-tRNA synthetase%2C cytoplasmic;5-aminolevulinate synthase%2C erythroid-specific%2C mitochondrial isoform X2;fructose-bisphosphate aldolase C;adenosine monophosphate deaminase 3;arginase-2%2C mitochondrial;Cyclic AMP-dependent transcription factor ATF-4;ATP synthase subunit alpha%2C mitochondrial;ATP synthase subunit b%2C mitochondrial;ATP synthase%2C H+ transporting%2C mitochondrial F0 com…	#
GO:0007346	regulation of mitotic cell cycle	29	22	10.49	1.4e-05	GO:0007346	anapc10_ssa18_69530991_69542702 ccna2_ssa05_23933779_23938624 ccnb3_ssa18_64786307_64799689 hs020_ssa20_74834049_74837615 LOC106560698_ssa10_58097475_58099502 LOC106563680_ssa11_81633821_81646693 LOC106572230_ssa15_65258674_65267518 LOC106577502_ssa18_45079406_45084561 LOC106578804_ssa19_36798271_36814391 LOC106578831_ssa19_38506231_38521807 LOC106582108_ssa01_22036342_22039388 LOC106583085_ssa22…	anaphase-promoting complex subunit 10;cyclin-A2;G2/mitotic-specific cyclin-B3;HSPC020 homolog isoform X1;cyclin-dependent kinase inhibitor 1B;G2/mitotic-specific cyclin-B3;targeting protein for Xklp2-A isoform X2;mitotic spindle assembly checkpoint protein MAD2A;kinesin protein KIF20B;kinesin protein KIF20B;mitotic checkpoint serine/threonine-protein kinase BUB1 beta;cyclin-dependent kinase inhib…	#	GO:0009058	biosynthetic process	877	436	364.57	7.7e-09	GO:0009058	aars_ssa10_79135480_79157353 acss1_ssa18_11943533_11961838 alas2_ssa15_69176562_69190483 aldoc_ssa11_92978941_92991092 ampd3_ssa16_10353202_10374605 arg2_ssa01_3292531_3304688 atf4_ssa03_54381427_54384379 atp5a1_ssa24_6986873_6997671 atp5f1_ssa15_97992229_97999128 atp5g2_ssa21_51483419_51485798 atp5g3_ssa17_699252_701792 atp5h_ssa06_2790044_2796383 batf3_ssa06_59618097_59619481 c25ha_ssa28_685467…	Alanyl-tRNA synthetase%2C cytoplasmic;acetyl-coenzyme A synthetase 2%2C mitochondrial;5-aminolevulinate synthase%2C erythroid-specific%2C mitochondrial isoform X2;fructose-bisphosphate aldolase C;adenosine monophosphate deaminase 3;arginase-2%2C mitochondrial;Cyclic AMP-dependent transcription factor ATF-4;ATP synthase subunit alpha%2C mitochondrial;ATP synthase subunit b%2C mitochondrial;ATP syn…	#
GO:0007059	chromosome segregation	26	20	9.4	2.5e-05	GO:0007059	anapc10_ssa18_69530991_69542702 cenpn_ssa26_23877923_23881415 hs020_ssa20_74834049_74837615 LOC106562296_ssa11_22643851_22647299 LOC106572714_ssa15_90795573_90818266 LOC106577502_ssa18_45079406_45084561 LOC106582108_ssa01_22036342_22039388 LOC106583830_ssa02_33355244_33364520 LOC106585119_ssa24_10218171_10227075 LOC106585576_ssa24_20759325_20764503 LOC106588889_ssa27_28965829_28974011 LOC10660212…	anaphase-promoting complex subunit 10;centromere protein N;HSPC020 homolog isoform X1;centromere protein N-B;structural maintenance of chromosomes protein 1A;mitotic spindle assembly checkpoint protein MAD2A;mitotic checkpoint serine/threonine-protein kinase BUB1 beta;dual specificity protein kinase Ttk isoform X1;condensin complex subunit 2;centromere-associated protein E;shugoshin 1 isoform X1;…	#	GO:0044249	cellular biosynthetic process	835	417	347.11	9.5e-09	GO:0044249	aars_ssa10_79135480_79157353 acss1_ssa18_11943533_11961838 alas2_ssa15_69176562_69190483 aldoc_ssa11_92978941_92991092 ampd3_ssa16_10353202_10374605 arg2_ssa01_3292531_3304688 atf4_ssa03_54381427_54384379 atp5a1_ssa24_6986873_6997671 atp5f1_ssa15_97992229_97999128 atp5g2_ssa21_51483419_51485798 atp5g3_ssa17_699252_701792 atp5h_ssa06_2790044_2796383 batf3_ssa06_59618097_59619481 c25ha_ssa28_685467…	Alanyl-tRNA synthetase%2C cytoplasmic;acetyl-coenzyme A synthetase 2%2C mitochondrial;5-aminolevulinate synthase%2C erythroid-specific%2C mitochondrial isoform X2;fructose-bisphosphate aldolase C;adenosine monophosphate deaminase 3;arginase-2%2C mitochondrial;Cyclic AMP-dependent transcription factor ATF-4;ATP synthase subunit alpha%2C mitochondrial;ATP synthase subunit b%2C mitochondrial;ATP syn…	#
GO:0010564	regulation of cell cycle process	28	21	10.12	3e-05	GO:0010564	anapc10_ssa18_69530991_69542702 ccna2_ssa05_23933779_23938624 ccnb3_ssa18_64786307_64799689 hs020_ssa20_74834049_74837615 LOC106561604_ssa10_105304871_105311384 LOC106563680_ssa11_81633821_81646693 LOC106572230_ssa15_65258674_65267518 LOC106573105_ssa16_6314808_6323878 LOC106577502_ssa18_45079406_45084561 LOC106578804_ssa19_36798271_36814391 LOC106578831_ssa19_38506231_38521807 LOC106582108_ssa01…	anaphase-promoting complex subunit 10;cyclin-A2;G2/mitotic-specific cyclin-B3;HSPC020 homolog isoform X1;aurora kinase B;G2/mitotic-specific cyclin-B3;targeting protein for Xklp2-A isoform X2;aurora kinase B;mitotic spindle assembly checkpoint protein MAD2A;kinesin protein KIF20B;kinesin protein KIF20B;mitotic checkpoint serine/threonine-protein kinase BUB1 beta;plakophilin-4 isoform X5;kinesin p…	#	GO:1901576	organic substance biosynthetic process	849	422	352.93	1.6e-08	GO:1901576	aars_ssa10_79135480_79157353 acss1_ssa18_11943533_11961838 alas2_ssa15_69176562_69190483 aldoc_ssa11_92978941_92991092 ampd3_ssa16_10353202_10374605 arg2_ssa01_3292531_3304688 atf4_ssa03_54381427_54384379 atp5a1_ssa24_6986873_6997671 atp5f1_ssa15_97992229_97999128 atp5g2_ssa21_51483419_51485798 atp5g3_ssa17_699252_701792 atp5h_ssa06_2790044_2796383 batf3_ssa06_59618097_59619481 c25ha_ssa28_685467…	Alanyl-tRNA synthetase%2C cytoplasmic;acetyl-coenzyme A synthetase 2%2C mitochondrial;5-aminolevulinate synthase%2C erythroid-specific%2C mitochondrial isoform X2;fructose-bisphosphate aldolase C;adenosine monophosphate deaminase 3;arginase-2%2C mitochondrial;Cyclic AMP-dependent transcription factor ATF-4;ATP synthase subunit alpha%2C mitochondrial;ATP synthase subunit b%2C mitochondrial;ATP syn…	#
GO:0007088	regulation of mitotic nuclear division	10	10	3.62	3.7e-05	GO:0007088	anapc10_ssa18_69530991_69542702 hs020_ssa20_74834049_74837615 LOC106577502_ssa18_45079406_45084561 LOC106578804_ssa19_36798271_36814391 LOC106578831_ssa19_38506231_38521807 LOC106582108_ssa01_22036342_22039388 LOC106589381_ssa28_6714110_6739336 LOC106589940_ssa28_35034802_35088383 LOC106607702_ssa06_52670666_52682056 md2l1_ssa07_9017656_9021090	anaphase-promoting complex subunit 10;HSPC020 homolog isoform X1;mitotic spindle assembly checkpoint protein MAD2A;kinesin protein KIF20B;kinesin protein KIF20B;mitotic checkpoint serine/threonine-protein kinase BUB1 beta;kinesin protein KIF20A;kinesin protein KIF20B isoform X1;mitotic checkpoint serine/threonine-protein kinase BUB1;Mitotic spindle assembly checkpoint protein MAD2A;	#	GO:0034645	cellular macromolecule biosynthetic proc...	643	325	267.29	1.9e-07	GO:0034645	aars_ssa10_79135480_79157353 atf4_ssa03_54381427_54384379 batf3_ssa06_59618097_59619481 cars_ssa26_36179415_36189399 cebpb_ssa13_40482787_40484397 cebpd_ssa03_30656472_30658083 cr3l2_ssa07_35380514_35406989 creb3l4_ssa02_21490708_21495331 ei2bg_ssa03_22514159_22561749 eif3a_ssa01_49345484_49361889 eif3g_ssa03_67187671_67195214 eif3i_ssa27_38086166_38090968 eif3k_ssa20_49943444_49951420 ell_ssa23_…	Alanyl-tRNA synthetase%2C cytoplasmic;Cyclic AMP-dependent transcription factor ATF-4;basic leucine zipper transcriptional factor ATF 3;cysteine--tRNA ligase%2C cytoplasmic;CCAAT/enhancer-binding protein beta;CCAAT/enhancer-binding protein delta;cAMP-responsive element-binding protein 3 protein 2;cyclic AMP-responsive element-binding protein 3 protein 4 isoform X2;Translation initiation factor eI…	#
GO:0051783	regulation of nuclear division	10	10	3.62	3.7e-05	GO:0051783	anapc10_ssa18_69530991_69542702 hs020_ssa20_74834049_74837615 LOC106577502_ssa18_45079406_45084561 LOC106578804_ssa19_36798271_36814391 LOC106578831_ssa19_38506231_38521807 LOC106582108_ssa01_22036342_22039388 LOC106589381_ssa28_6714110_6739336 LOC106589940_ssa28_35034802_35088383 LOC106607702_ssa06_52670666_52682056 md2l1_ssa07_9017656_9021090	anaphase-promoting complex subunit 10;HSPC020 homolog isoform X1;mitotic spindle assembly checkpoint protein MAD2A;kinesin protein KIF20B;kinesin protein KIF20B;mitotic checkpoint serine/threonine-protein kinase BUB1 beta;kinesin protein KIF20A;kinesin protein KIF20B isoform X1;mitotic checkpoint serine/threonine-protein kinase BUB1;Mitotic spindle assembly checkpoint protein MAD2A;	#	GO:0006082	organic acid metabolic process	182	109	75.66	2.3e-07	GO:0006082	aars_ssa10_79135480_79157353 acss1_ssa18_11943533_11961838 acy1_ssa12_44302460_44317936 aldoc_ssa11_92978941_92991092 alox5ap_ssa11_86097776_86106214 arg2_ssa01_3292531_3304688 c25ha_ssa28_6854670_6855956 cars_ssa26_36179415_36189399 dlat_ssa04_82301905_82320259 dlst_ssa09_22132731_22144656 dtd1_ssa02_50864817_50876458 gapdh_ssa02_10344871_10349721 gars_ssa19_82830968_82855932 gdh2_ssa19_43986812…	Alanyl-tRNA synthetase%2C cytoplasmic;acetyl-coenzyme A synthetase 2%2C mitochondrial;aminoacylase-1 isoform X1;fructose-bisphosphate aldolase C;arachidonate 5-lipoxygenase-activating protein isoform X1;arginase-2%2C mitochondrial;Cholesterol 25-hydroxylase protein A;cysteine--tRNA ligase%2C cytoplasmic;dihydrolipoyllysine-residue acetyltransferase component of pyruvate dehydrogenase complex%2C m…	#
GO:0007154	cell communication	636	271	229.96	8.9e-05	GO:0007154	afap1_ssa07_8615322_8747638 apln_ssa09_51909769_51941596 arhgap22_ssa01_46830048_46844837 arl15_ssa01_111501797_111565510 arl3_ssa01_94668662_94685048 arl4d_ssa28_2557391_2559811 asb10_ssa03_31289380_31298219 cd3z_ssa16_74840249_74853590 ddit4l_ssa07_13124277_13126780 depdc1b_ssa01_149055920_149069659 ect2_ssa10_26352192_26381608 erbb2_ssa19_60055535_60095206 gja3_ssa25_31013150_31017971 itgae_ss…	actin filament-associated protein 1 isoform X4;apelin;rho GTPase-activating protein 22;ADP-ribosylation factor 15 isoform X1;ADP-ribosylation factor protein 3 isoform X2;ADP-ribosylation factor protein 4D;ankyrin repeat and SOCS box protein 10 isoform X2;CD3zeta-1 precursor;DNA-damage-inducible transcript 4;DEP domain-containing protein 1B isoform X1;protein ECT2 isoform X2;receptor tyrosine-prot…	#	GO:0043436	oxoacid metabolic process	182	109	75.66	2.3e-07	GO:0043436	aars_ssa10_79135480_79157353 acss1_ssa18_11943533_11961838 acy1_ssa12_44302460_44317936 aldoc_ssa11_92978941_92991092 alox5ap_ssa11_86097776_86106214 arg2_ssa01_3292531_3304688 c25ha_ssa28_6854670_6855956 cars_ssa26_36179415_36189399 dlat_ssa04_82301905_82320259 dlst_ssa09_22132731_22144656 dtd1_ssa02_50864817_50876458 gapdh_ssa02_10344871_10349721 gars_ssa19_82830968_82855932 gdh2_ssa19_43986812…	Alanyl-tRNA synthetase%2C cytoplasmic;acetyl-coenzyme A synthetase 2%2C mitochondrial;aminoacylase-1 isoform X1;fructose-bisphosphate aldolase C;arachidonate 5-lipoxygenase-activating protein isoform X1;arginase-2%2C mitochondrial;Cholesterol 25-hydroxylase protein A;cysteine--tRNA ligase%2C cytoplasmic;dihydrolipoyllysine-residue acetyltransferase component of pyruvate dehydrogenase complex%2C m…	#
GO:0051301	cell division	47	30	16.99	9.4e-05	GO:0051301	anapc10_ssa18_69530991_69542702 cdc2_ssa18_22353069_22359504 cdc20_ssa03_26091141_26096447 cdk2_ssa22_33497061_33500480 cks1_ssa27_626139_632177 cks2_ssa13_98934144_98938742 ect2_ssa10_26352192_26381608 kif23_ssa10_114765025_114816243 lis1a_ssa09_112168546_112241989 LOC106561604_ssa10_105304871_105311384 LOC106561782_ssa10_112835849_112848944 LOC106561842_ssa10_114818763_114819802 LOC106562699_ss…	anaphase-promoting complex subunit 10;cell division cycle 2;cell division cycle protein 20 homolog;cell division protein kinase 2;Cyclin-dependent kinases regulatory subunit 1;cyclin-dependent kinases regulatory subunit 2;protein ECT2 isoform X2;kinesin protein KIF23 isoform X1;lissencephaly-1 homolog A isoform X1;aurora kinase B;protein regulator of cytokinesis 1 isoform X3;kinesin protein KIF23…	#	GO:0019752	carboxylic acid metabolic process	179	107	74.41	3.5e-07	GO:0019752	aars_ssa10_79135480_79157353 acss1_ssa18_11943533_11961838 acy1_ssa12_44302460_44317936 aldoc_ssa11_92978941_92991092 alox5ap_ssa11_86097776_86106214 arg2_ssa01_3292531_3304688 c25ha_ssa28_6854670_6855956 cars_ssa26_36179415_36189399 dlat_ssa04_82301905_82320259 dlst_ssa09_22132731_22144656 dtd1_ssa02_50864817_50876458 gapdh_ssa02_10344871_10349721 gars_ssa19_82830968_82855932 gdh2_ssa19_43986812…	Alanyl-tRNA synthetase%2C cytoplasmic;acetyl-coenzyme A synthetase 2%2C mitochondrial;aminoacylase-1 isoform X1;fructose-bisphosphate aldolase C;arachidonate 5-lipoxygenase-activating protein isoform X1;arginase-2%2C mitochondrial;Cholesterol 25-hydroxylase protein A;cysteine--tRNA ligase%2C cytoplasmic;dihydrolipoyllysine-residue acetyltransferase component of pyruvate dehydrogenase complex%2C m…	#
GO:0007155	cell adhesion	88	49	31.82	0.00012	GO:0007155	arvcf_ssa24_11515148_11676279 hapln1_ssa11_55831721_55863763 itgae_ssa09_113221813_113234681 itgav_ssa21_53794136_53858372 kitlg_ssa16_7683484_7736835 lama2_ssa06_55737646_55879479 LOC106561308_ssa10_90302278_90343491 LOC106561562_ssa10_104033963_104070876 LOC106562448_ssa11_31376827_31470456 LOC106564863_ssa12_26217184_26232772 LOC106565375_ssa12_51498009_51525139 LOC106566153_ssa12_83986287_840…	armadillo repeat protein deleted in velo-cardio-facial syndrome isoform X4;hyaluronan and proteoglycan link protein 1;integrin alpha-E;integrin alpha-V;kit ligand;laminin subunit alpha-2;CD44 antigen;kit ligand;LOW QUALITY PROTEIN;protocadherin Fat 4;paxillin isoform X2;integrin alpha-7 isoform X2;laminin subunit alpha-5;laminin subunit alpha-5;hematopoietic progenitor cell antigen CD34 isoform X…	#	GO:0009059	macromolecule biosynthetic process	646	325	268.54	3.5e-07	GO:0009059	aars_ssa10_79135480_79157353 atf4_ssa03_54381427_54384379 batf3_ssa06_59618097_59619481 cars_ssa26_36179415_36189399 cebpb_ssa13_40482787_40484397 cebpd_ssa03_30656472_30658083 cr3l2_ssa07_35380514_35406989 creb3l4_ssa02_21490708_21495331 ei2bg_ssa03_22514159_22561749 eif3a_ssa01_49345484_49361889 eif3g_ssa03_67187671_67195214 eif3i_ssa27_38086166_38090968 eif3k_ssa20_49943444_49951420 ell_ssa23_…	Alanyl-tRNA synthetase%2C cytoplasmic;Cyclic AMP-dependent transcription factor ATF-4;basic leucine zipper transcriptional factor ATF 3;cysteine--tRNA ligase%2C cytoplasmic;CCAAT/enhancer-binding protein beta;CCAAT/enhancer-binding protein delta;cAMP-responsive element-binding protein 3 protein 2;cyclic AMP-responsive element-binding protein 3 protein 4 isoform X2;Translation initiation factor eI…	#
GO:0022610	biological adhesion	88	49	31.82	0.00012	GO:0022610	arvcf_ssa24_11515148_11676279 hapln1_ssa11_55831721_55863763 itgae_ssa09_113221813_113234681 itgav_ssa21_53794136_53858372 kitlg_ssa16_7683484_7736835 lama2_ssa06_55737646_55879479 LOC106561308_ssa10_90302278_90343491 LOC106561562_ssa10_104033963_104070876 LOC106562448_ssa11_31376827_31470456 LOC106564863_ssa12_26217184_26232772 LOC106565375_ssa12_51498009_51525139 LOC106566153_ssa12_83986287_840…	armadillo repeat protein deleted in velo-cardio-facial syndrome isoform X4;hyaluronan and proteoglycan link protein 1;integrin alpha-E;integrin alpha-V;kit ligand;laminin subunit alpha-2;CD44 antigen;kit ligand;LOW QUALITY PROTEIN;protocadherin Fat 4;paxillin isoform X2;integrin alpha-7 isoform X2;laminin subunit alpha-5;laminin subunit alpha-5;hematopoietic progenitor cell antigen CD34 isoform X…	#	GO:0045333	cellular respiration	48	37	19.95	5e-07	GO:0045333	dlst_ssa09_22132731_22144656 idh3a_ssa07_52179032_52187849 idhp_ssa16_26306084_26314737 LOC100194641_ssa13_69536873_69544193 LOC100196673_ssa04_54714782_54720889 LOC106564857_ssa12_26395158_26406283 LOC106566856_ssa13_25837248_25841794 LOC106567023_ssa13_33812501_33827833 LOC106567176_ssa13_39948440_39960277 LOC106568198_ssa13_87157161_87157897 LOC106569582_ssa14_40107908_40124126 LOC106570380_ss…	dihydrolipoyllysine-residue succinyltransferase component of 2-oxoglutarate dehydrogenase complex%2C mitochondrial isoform X2;isocitrate dehydrogenase [NAD] subunit alpha%2C mitochondrial isoform X2;isocitrate dehydrogenase 2-1;malate dehydrogenase 2-2%2C NAD;malate dehydrogenase 2-1%2C NAD;malate dehydrogenase%2C cytoplasmic isoform X2;succinate dehydrogenase [ubiquinone] iron-sulfur subunit%2C …	#
GO:0000280	nuclear division	23	17	8.32	0.00024	GO:0000280	anapc10_ssa18_69530991_69542702 hs020_ssa20_74834049_74837615 LOC106572714_ssa15_90795573_90818266 LOC106577502_ssa18_45079406_45084561 LOC106578804_ssa19_36798271_36814391 LOC106578831_ssa19_38506231_38521807 LOC106582108_ssa01_22036342_22039388 LOC106585119_ssa24_10218171_10227075 LOC106585576_ssa24_20759325_20764503 LOC106588889_ssa27_28965829_28974011 LOC106589381_ssa28_6714110_6739336 LOC106…	anaphase-promoting complex subunit 10;HSPC020 homolog isoform X1;structural maintenance of chromosomes protein 1A;mitotic spindle assembly checkpoint protein MAD2A;kinesin protein KIF20B;kinesin protein KIF20B;mitotic checkpoint serine/threonine-protein kinase BUB1 beta;condensin complex subunit 2;centromere-associated protein E;shugoshin 1 isoform X1;kinesin protein KIF20A;kinesin protein KIF20B…	#	GO:0009201	ribonucleoside triphosphate biosynthetic...	57	42	23.69	7.2e-07	GO:0009201	aldoc_ssa11_92978941_92991092 atp5a1_ssa24_6986873_6997671 atp5f1_ssa15_97992229_97999128 atp5g2_ssa21_51483419_51485798 atp5g3_ssa17_699252_701792 atp5h_ssa06_2790044_2796383 gapdh_ssa02_10344871_10349721 LOC100194624_ssa19_62284648_62292289 LOC100194644_ssa11_63339980_63345326 LOC100194645_ssa01_130183392_130187162 LOC100194724_ssa21_28941010_28951227 LOC100196671_ssa18_69808109_69825265 LOC100…	fructose-bisphosphate aldolase C;ATP synthase subunit alpha%2C mitochondrial;ATP synthase subunit b%2C mitochondrial;ATP synthase%2C H+ transporting%2C mitochondrial F0 complex%2C subunit c-2 isoform X1;ATP synthase%2C H+ transporting%2C mitochondrial F0 complex%2C subunit c-1;ATP synthase subunit d%2C mitochondrial;glyceraldehyde-3-phosphate dehydrogenase;fructose-bisphosphate aldolase A;phospho…	#
GO:0031577	spindle checkpoint	8	8	2.89	0.00029	GO:0031577	hs020_ssa20_74834049_74837615 LOC106561604_ssa10_105304871_105311384 LOC106573105_ssa16_6314808_6323878 LOC106577502_ssa18_45079406_45084561 LOC106582108_ssa01_22036342_22039388 LOC106607702_ssa06_52670666_52682056 md2l1_ssa07_9017656_9021090 spdl1_ssa05_40742571_40751432	HSPC020 homolog isoform X1;aurora kinase B;aurora kinase B;mitotic spindle assembly checkpoint protein MAD2A;mitotic checkpoint serine/threonine-protein kinase BUB1 beta;mitotic checkpoint serine/threonine-protein kinase BUB1;Mitotic spindle assembly checkpoint protein MAD2A;protein Spindly;	#	GO:0009199	ribonucleoside triphosphate metabolic pr...	75	52	31.18	8.3e-07	GO:0009199	aldoc_ssa11_92978941_92991092 atp5a1_ssa24_6986873_6997671 atp5f1_ssa15_97992229_97999128 atp5g2_ssa21_51483419_51485798 atp5g3_ssa17_699252_701792 atp5h_ssa06_2790044_2796383 gapdh_ssa02_10344871_10349721 LOC100194624_ssa19_62284648_62292289 LOC100194644_ssa11_63339980_63345326 LOC100194645_ssa01_130183392_130187162 LOC100194724_ssa21_28941010_28951227 LOC100196671_ssa18_69808109_69825265 LOC100…	fructose-bisphosphate aldolase C;ATP synthase subunit alpha%2C mitochondrial;ATP synthase subunit b%2C mitochondrial;ATP synthase%2C H+ transporting%2C mitochondrial F0 complex%2C subunit c-2 isoform X1;ATP synthase%2C H+ transporting%2C mitochondrial F0 complex%2C subunit c-1;ATP synthase subunit d%2C mitochondrial;glyceraldehyde-3-phosphate dehydrogenase;fructose-bisphosphate aldolase A;phospho…	#
GO:0051304	chromosome separation	8	8	2.89	0.00029	GO:0051304	anapc10_ssa18_69530991_69542702 hs020_ssa20_74834049_74837615 LOC106577502_ssa18_45079406_45084561 LOC106582108_ssa01_22036342_22039388 LOC106583830_ssa02_33355244_33364520 LOC106605052_ssa05_47459995_47471116 LOC106607702_ssa06_52670666_52682056 md2l1_ssa07_9017656_9021090	anaphase-promoting complex subunit 10;HSPC020 homolog isoform X1;mitotic spindle assembly checkpoint protein MAD2A;mitotic checkpoint serine/threonine-protein kinase BUB1 beta;dual specificity protein kinase Ttk isoform X1;dual specificity protein kinase Ttk isoform X5;mitotic checkpoint serine/threonine-protein kinase BUB1;Mitotic spindle assembly checkpoint protein MAD2A;	#	GO:0015985	energy coupled proton transport, down el...	23	21	9.56	8.4e-07	GO:0015985	atp5a1_ssa24_6986873_6997671 atp5f1_ssa15_97992229_97999128 atp5g2_ssa21_51483419_51485798 atp5g3_ssa17_699252_701792 atp5h_ssa06_2790044_2796383 LOC100194724_ssa21_28941010_28951227 LOC100196679_ssa17_12662327_12669136 LOC106560679_ssa10_52996372_53005510 LOC106566373_ssa13_4983755_4993893 LOC106573602_ssa16_37707748_37728088 LOC106574334_ssa16_61065452_61071362 LOC106576202_ssa17_41990713_41995…	ATP synthase subunit alpha%2C mitochondrial;ATP synthase subunit b%2C mitochondrial;ATP synthase%2C H+ transporting%2C mitochondrial F0 complex%2C subunit c-2 isoform X1;ATP synthase%2C H+ transporting%2C mitochondrial F0 complex%2C subunit c-1;ATP synthase subunit d%2C mitochondrial;ATP synthase subunit O%2C mitochondrial isoform X1;ATP synthase subunit beta%2C mitochondrial;ATP synthase subunit…	#
GO:0051983	regulation of chromosome segregation	8	8	2.89	0.00029	GO:0051983	anapc10_ssa18_69530991_69542702 hs020_ssa20_74834049_74837615 LOC106577502_ssa18_45079406_45084561 LOC106582108_ssa01_22036342_22039388 LOC106602330_ssa04_8158194_8169868 LOC106607702_ssa06_52670666_52682056 LOC106610270_ssa08_16767892_16778810 md2l1_ssa07_9017656_9021090	anaphase-promoting complex subunit 10;HSPC020 homolog isoform X1;mitotic spindle assembly checkpoint protein MAD2A;mitotic checkpoint serine/threonine-protein kinase BUB1 beta;uncharacterized LOC106602330%2C transcript variant X3;mitotic checkpoint serine/threonine-protein kinase BUB1;sperm-associated antigen 5 isoform X3;Mitotic spindle assembly checkpoint protein MAD2A;	#	GO:0015986	ATP synthesis coupled proton transport	23	21	9.56	8.4e-07	GO:0015986	atp5a1_ssa24_6986873_6997671 atp5f1_ssa15_97992229_97999128 atp5g2_ssa21_51483419_51485798 atp5g3_ssa17_699252_701792 atp5h_ssa06_2790044_2796383 LOC100194724_ssa21_28941010_28951227 LOC100196679_ssa17_12662327_12669136 LOC106560679_ssa10_52996372_53005510 LOC106566373_ssa13_4983755_4993893 LOC106573602_ssa16_37707748_37728088 LOC106574334_ssa16_61065452_61071362 LOC106576202_ssa17_41990713_41995…	ATP synthase subunit alpha%2C mitochondrial;ATP synthase subunit b%2C mitochondrial;ATP synthase%2C H+ transporting%2C mitochondrial F0 complex%2C subunit c-2 isoform X1;ATP synthase%2C H+ transporting%2C mitochondrial F0 complex%2C subunit c-1;ATP synthase subunit d%2C mitochondrial;ATP synthase subunit O%2C mitochondrial isoform X1;ATP synthase subunit beta%2C mitochondrial;ATP synthase subunit…	#
GO:0023052	signaling	639	268	231.05	0.00038	GO:0023052	afap1_ssa07_8615322_8747638 apln_ssa09_51909769_51941596 arhgap22_ssa01_46830048_46844837 arl15_ssa01_111501797_111565510 arl3_ssa01_94668662_94685048 arl4d_ssa28_2557391_2559811 asb10_ssa03_31289380_31298219 cd3z_ssa16_74840249_74853590 ddit4l_ssa07_13124277_13126780 depdc1b_ssa01_149055920_149069659 dlgap5_ssa28_15614355_15631533 ect2_ssa10_26352192_26381608 erbb2_ssa19_60055535_60095206 itgae_…	actin filament-associated protein 1 isoform X4;apelin;rho GTPase-activating protein 22;ADP-ribosylation factor 15 isoform X1;ADP-ribosylation factor protein 3 isoform X2;ADP-ribosylation factor protein 4D;ankyrin repeat and SOCS box protein 10 isoform X2;CD3zeta-1 precursor;DNA-damage-inducible transcript 4;DEP domain-containing protein 1B isoform X1;disks large-associated protein 5;protein ECT2 …	#	GO:0006955	immune response	63	45	26.19	1.3e-06	GO:0006955	c9_ssa13_93737897_93749625 ccl25_ssa16_39580115_39582823 cd59_ssa11_9886425_9890335 cxl10_ssa11_50144427_50145681 dhx58_ssa03_60287926_60293602 ef2_ssa23_32462734_32478806 LOC100136541_ssa24_15680533_15681564 LOC100136558_ssa16_64447882_64461741 LOC100302030_ssa25_43582360_43588497 LOC106563358_ssa11_71597208_71598608 LOC106564720_ssa12_19630840_19632724 LOC106565709_ssa12_74786638_74809596 LOC10…	complement component C9;C-C motif chemokine 25 precursor;CD59 glycoprotein;C-X-C motif chemokine 10 isoform X1;probable ATP-dependent RNA helicase DHX58;elongation factor 2 isoform X1;ISG15 protein;signal transducer and activator of transcription 1 alpha isoform X2;TLR8 precursor;C-C motif chemokine 19;C-X-C motif chemokine 11;tumor necrosis factor receptor superfamily member 1B;C-C motif chemoki…	#
GO:0051726	regulation of cell cycle	67	38	24.23	0.00042	GO:0051726	anapc10_ssa18_69530991_69542702 ccna2_ssa05_23933779_23938624 ccnb3_ssa18_64786307_64799689 ccne1_ssa26_12760549_12765331 ccne2_ssa02_22185245_22190751 eif2ak4_ssa01_22871841_22897088 hs020_ssa20_74834049_74837615 LOC106560698_ssa10_58097475_58099502 LOC106561604_ssa10_105304871_105311384 LOC106562012_ssa11_12757745_12762505 LOC106563680_ssa11_81633821_81646693 LOC106572230_ssa15_65258674_6526751…	anaphase-promoting complex subunit 10;cyclin-A2;G2/mitotic-specific cyclin-B3;G1/S-specific cyclin-E1;G1/S-specific cyclin-E2;eukaryotic translation initiation factor 2-alpha kinase 4;HSPC020 homolog isoform X1;cyclin-dependent kinase inhibitor 1B;aurora kinase B;G1/S-specific cyclin-E1 isoform X1;G2/mitotic-specific cyclin-B3;targeting protein for Xklp2-A isoform X2;aurora kinase B;PCNA-associat…	#	GO:0044281	small molecule metabolic process	343	184	142.58	1.3e-06	GO:0044281	aars_ssa10_79135480_79157353 acss1_ssa18_11943533_11961838 acy1_ssa12_44302460_44317936 adhx_ssa05_26238925_26250403 aldoc_ssa11_92978941_92991092 alox5ap_ssa11_86097776_86106214 ampd3_ssa16_10353202_10374605 arg2_ssa01_3292531_3304688 atp5a1_ssa24_6986873_6997671 atp5f1_ssa15_97992229_97999128 atp5g2_ssa21_51483419_51485798 atp5g3_ssa17_699252_701792 atp5h_ssa06_2790044_2796383 c25ha_ssa28_68546…	Alanyl-tRNA synthetase%2C cytoplasmic;acetyl-coenzyme A synthetase 2%2C mitochondrial;aminoacylase-1 isoform X1;Alcohol dehydrogenase class-3;fructose-bisphosphate aldolase C;arachidonate 5-lipoxygenase-activating protein isoform X1;adenosine monophosphate deaminase 3;arginase-2%2C mitochondrial;ATP synthase subunit alpha%2C mitochondrial;ATP synthase subunit b%2C mitochondrial;ATP synthase%2C H+…	#
GO:0098813	nuclear chromosome segregation	20	15	7.23	0.00045	GO:0098813	anapc10_ssa18_69530991_69542702 hs020_ssa20_74834049_74837615 LOC106572714_ssa15_90795573_90818266 LOC106577502_ssa18_45079406_45084561 LOC106582108_ssa01_22036342_22039388 LOC106585119_ssa24_10218171_10227075 LOC106585576_ssa24_20759325_20764503 LOC106588889_ssa27_28965829_28974011 LOC106602126_ssa04_967437_969336 LOC106602330_ssa04_8158194_8169868 LOC106607702_ssa06_52670666_52682056 LOC1066102…	anaphase-promoting complex subunit 10;HSPC020 homolog isoform X1;structural maintenance of chromosomes protein 1A;mitotic spindle assembly checkpoint protein MAD2A;mitotic checkpoint serine/threonine-protein kinase BUB1 beta;condensin complex subunit 2;centromere-associated protein E;shugoshin 1 isoform X1;structural maintenance of chromosomes protein 2;uncharacterized LOC106602330%2C transcript …	#	GO:0009145	purine nucleoside triphosphate biosynthe...	51	38	21.2	1.6e-06	GO:0009145	aldoc_ssa11_92978941_92991092 atp5a1_ssa24_6986873_6997671 atp5f1_ssa15_97992229_97999128 atp5g2_ssa21_51483419_51485798 atp5g3_ssa17_699252_701792 atp5h_ssa06_2790044_2796383 gapdh_ssa02_10344871_10349721 LOC100194624_ssa19_62284648_62292289 LOC100194644_ssa11_63339980_63345326 LOC100194645_ssa01_130183392_130187162 LOC100194724_ssa21_28941010_28951227 LOC100196671_ssa18_69808109_69825265 LOC100…	fructose-bisphosphate aldolase C;ATP synthase subunit alpha%2C mitochondrial;ATP synthase subunit b%2C mitochondrial;ATP synthase%2C H+ transporting%2C mitochondrial F0 complex%2C subunit c-2 isoform X1;ATP synthase%2C H+ transporting%2C mitochondrial F0 complex%2C subunit c-1;ATP synthase subunit d%2C mitochondrial;glyceraldehyde-3-phosphate dehydrogenase;fructose-bisphosphate aldolase A;phospho…	#
GO:0007165	signal transduction	625	262	225.99	0.00047	GO:0007165	afap1_ssa07_8615322_8747638 apln_ssa09_51909769_51941596 arhgap22_ssa01_46830048_46844837 arl15_ssa01_111501797_111565510 arl3_ssa01_94668662_94685048 arl4d_ssa28_2557391_2559811 asb10_ssa03_31289380_31298219 cd3z_ssa16_74840249_74853590 ddit4l_ssa07_13124277_13126780 depdc1b_ssa01_149055920_149069659 ect2_ssa10_26352192_26381608 erbb2_ssa19_60055535_60095206 itgae_ssa09_113221813_113234681 itgav…	actin filament-associated protein 1 isoform X4;apelin;rho GTPase-activating protein 22;ADP-ribosylation factor 15 isoform X1;ADP-ribosylation factor protein 3 isoform X2;ADP-ribosylation factor protein 4D;ankyrin repeat and SOCS box protein 10 isoform X2;CD3zeta-1 precursor;DNA-damage-inducible transcript 4;DEP domain-containing protein 1B isoform X1;protein ECT2 isoform X2;receptor tyrosine-prot…	#	GO:0009206	purine ribonucleoside triphosphate biosy...	51	38	21.2	1.6e-06	GO:0009206	aldoc_ssa11_92978941_92991092 atp5a1_ssa24_6986873_6997671 atp5f1_ssa15_97992229_97999128 atp5g2_ssa21_51483419_51485798 atp5g3_ssa17_699252_701792 atp5h_ssa06_2790044_2796383 gapdh_ssa02_10344871_10349721 LOC100194624_ssa19_62284648_62292289 LOC100194644_ssa11_63339980_63345326 LOC100194645_ssa01_130183392_130187162 LOC100194724_ssa21_28941010_28951227 LOC100196671_ssa18_69808109_69825265 LOC100…	fructose-bisphosphate aldolase C;ATP synthase subunit alpha%2C mitochondrial;ATP synthase subunit b%2C mitochondrial;ATP synthase%2C H+ transporting%2C mitochondrial F0 complex%2C subunit c-2 isoform X1;ATP synthase%2C H+ transporting%2C mitochondrial F0 complex%2C subunit c-1;ATP synthase subunit d%2C mitochondrial;glyceraldehyde-3-phosphate dehydrogenase;fructose-bisphosphate aldolase A;phospho…	#
GO:0140014	mitotic nuclear division	22	16	7.95	0.00051	GO:0140014	anapc10_ssa18_69530991_69542702 hs020_ssa20_74834049_74837615 LOC106572714_ssa15_90795573_90818266 LOC106577502_ssa18_45079406_45084561 LOC106578804_ssa19_36798271_36814391 LOC106578831_ssa19_38506231_38521807 LOC106582108_ssa01_22036342_22039388 LOC106585119_ssa24_10218171_10227075 LOC106585576_ssa24_20759325_20764503 LOC106589381_ssa28_6714110_6739336 LOC106589940_ssa28_35034802_35088383 LOC106…	anaphase-promoting complex subunit 10;HSPC020 homolog isoform X1;structural maintenance of chromosomes protein 1A;mitotic spindle assembly checkpoint protein MAD2A;kinesin protein KIF20B;kinesin protein KIF20B;mitotic checkpoint serine/threonine-protein kinase BUB1 beta;condensin complex subunit 2;centromere-associated protein E;kinesin protein KIF20A;kinesin protein KIF20B isoform X1;structural …	#	GO:0009142	nucleoside triphosphate biosynthetic pro...	58	42	24.11	1.6e-06	GO:0009142	aldoc_ssa11_92978941_92991092 atp5a1_ssa24_6986873_6997671 atp5f1_ssa15_97992229_97999128 atp5g2_ssa21_51483419_51485798 atp5g3_ssa17_699252_701792 atp5h_ssa06_2790044_2796383 gapdh_ssa02_10344871_10349721 LOC100194624_ssa19_62284648_62292289 LOC100194644_ssa11_63339980_63345326 LOC100194645_ssa01_130183392_130187162 LOC100194724_ssa21_28941010_28951227 LOC100196671_ssa18_69808109_69825265 LOC100…	fructose-bisphosphate aldolase C;ATP synthase subunit alpha%2C mitochondrial;ATP synthase subunit b%2C mitochondrial;ATP synthase%2C H+ transporting%2C mitochondrial F0 complex%2C subunit c-2 isoform X1;ATP synthase%2C H+ transporting%2C mitochondrial F0 complex%2C subunit c-1;ATP synthase subunit d%2C mitochondrial;glyceraldehyde-3-phosphate dehydrogenase;fructose-bisphosphate aldolase A;phospho…	#
GO:0048285	organelle fission	28	19	10.12	0.00061	GO:0048285	anapc10_ssa18_69530991_69542702 hs020_ssa20_74834049_74837615 LOC106572714_ssa15_90795573_90818266 LOC106577502_ssa18_45079406_45084561 LOC106578804_ssa19_36798271_36814391 LOC106578831_ssa19_38506231_38521807 LOC106582108_ssa01_22036342_22039388 LOC106585119_ssa24_10218171_10227075 LOC106585576_ssa24_20759325_20764503 LOC106588889_ssa27_28965829_28974011 LOC106589381_ssa28_6714110_6739336 LOC106…	anaphase-promoting complex subunit 10;HSPC020 homolog isoform X1;structural maintenance of chromosomes protein 1A;mitotic spindle assembly checkpoint protein MAD2A;kinesin protein KIF20B;kinesin protein KIF20B;mitotic checkpoint serine/threonine-protein kinase BUB1 beta;condensin complex subunit 2;centromere-associated protein E;shugoshin 1 isoform X1;kinesin protein KIF20A;kinesin protein KIF20B…	#	GO:0009141	nucleoside triphosphate metabolic proces...	76	52	31.59	1.6e-06	GO:0009141	aldoc_ssa11_92978941_92991092 atp5a1_ssa24_6986873_6997671 atp5f1_ssa15_97992229_97999128 atp5g2_ssa21_51483419_51485798 atp5g3_ssa17_699252_701792 atp5h_ssa06_2790044_2796383 gapdh_ssa02_10344871_10349721 LOC100194624_ssa19_62284648_62292289 LOC100194644_ssa11_63339980_63345326 LOC100194645_ssa01_130183392_130187162 LOC100194724_ssa21_28941010_28951227 LOC100196671_ssa18_69808109_69825265 LOC100…	fructose-bisphosphate aldolase C;ATP synthase subunit alpha%2C mitochondrial;ATP synthase subunit b%2C mitochondrial;ATP synthase%2C H+ transporting%2C mitochondrial F0 complex%2C subunit c-2 isoform X1;ATP synthase%2C H+ transporting%2C mitochondrial F0 complex%2C subunit c-1;ATP synthase subunit d%2C mitochondrial;glyceraldehyde-3-phosphate dehydrogenase;fructose-bisphosphate aldolase A;phospho…	#
GO:0007093	mitotic cell cycle checkpoint	10	9	3.62	0.0007	GO:0007093	hs020_ssa20_74834049_74837615 LOC106577502_ssa18_45079406_45084561 LOC106582108_ssa01_22036342_22039388 LOC106583830_ssa02_33355244_33364520 LOC106600827_ssa03_57672629_57677157 LOC106605052_ssa05_47459995_47471116 LOC106607495_ssa06_40456493_40460711 LOC106607702_ssa06_52670666_52682056 md2l1_ssa07_9017656_9021090	HSPC020 homolog isoform X1;mitotic spindle assembly checkpoint protein MAD2A;mitotic checkpoint serine/threonine-protein kinase BUB1 beta;dual specificity protein kinase Ttk isoform X1;uncharacterized protein LOC106600827 isoform X2;dual specificity protein kinase Ttk isoform X5;uncharacterized protein LOC106607495 isoform X2;mitotic checkpoint serine/threonine-protein kinase BUB1;Mitotic spindle…	#	GO:0009144	purine nucleoside triphosphate metabolic...	69	48	28.68	1.9e-06	GO:0009144	aldoc_ssa11_92978941_92991092 atp5a1_ssa24_6986873_6997671 atp5f1_ssa15_97992229_97999128 atp5g2_ssa21_51483419_51485798 atp5g3_ssa17_699252_701792 atp5h_ssa06_2790044_2796383 gapdh_ssa02_10344871_10349721 LOC100194624_ssa19_62284648_62292289 LOC100194644_ssa11_63339980_63345326 LOC100194645_ssa01_130183392_130187162 LOC100194724_ssa21_28941010_28951227 LOC100196671_ssa18_69808109_69825265 LOC100…	fructose-bisphosphate aldolase C;ATP synthase subunit alpha%2C mitochondrial;ATP synthase subunit b%2C mitochondrial;ATP synthase%2C H+ transporting%2C mitochondrial F0 complex%2C subunit c-2 isoform X1;ATP synthase%2C H+ transporting%2C mitochondrial F0 complex%2C subunit c-1;ATP synthase subunit d%2C mitochondrial;glyceraldehyde-3-phosphate dehydrogenase;fructose-bisphosphate aldolase A;phospho…	#
GO:0050896	response to stimulus	816	333	295.05	0.00071	GO:0050896	afap1_ssa07_8615322_8747638 apln_ssa09_51909769_51941596 arhgap22_ssa01_46830048_46844837 arl15_ssa01_111501797_111565510 arl3_ssa01_94668662_94685048 arl4d_ssa28_2557391_2559811 asb10_ssa03_31289380_31298219 c6_ssa11_63754635_63777179 ccr9_ssa14_5372142_5375220 cd3z_ssa16_74840249_74853590 cxcl12_ssa18_3719996_3758289 cxl14_ssa09_71325820_71330164 ddit4l_ssa07_13124277_13126780 depdc1b_ssa01_149…	actin filament-associated protein 1 isoform X4;apelin;rho GTPase-activating protein 22;ADP-ribosylation factor 15 isoform X1;ADP-ribosylation factor protein 3 isoform X2;ADP-ribosylation factor protein 4D;ankyrin repeat and SOCS box protein 10 isoform X2;Complement component C6 precursor;C-C chemokine receptor type 9;CD3zeta-1 precursor;stromal cell-derived factor 1;C-X-C motif chemokine 14 precu…	#	GO:0009205	purine ribonucleoside triphosphate metab...	69	48	28.68	1.9e-06	GO:0009205	aldoc_ssa11_92978941_92991092 atp5a1_ssa24_6986873_6997671 atp5f1_ssa15_97992229_97999128 atp5g2_ssa21_51483419_51485798 atp5g3_ssa17_699252_701792 atp5h_ssa06_2790044_2796383 gapdh_ssa02_10344871_10349721 LOC100194624_ssa19_62284648_62292289 LOC100194644_ssa11_63339980_63345326 LOC100194645_ssa01_130183392_130187162 LOC100194724_ssa21_28941010_28951227 LOC100196671_ssa18_69808109_69825265 LOC100…	fructose-bisphosphate aldolase C;ATP synthase subunit alpha%2C mitochondrial;ATP synthase subunit b%2C mitochondrial;ATP synthase%2C H+ transporting%2C mitochondrial F0 complex%2C subunit c-2 isoform X1;ATP synthase%2C H+ transporting%2C mitochondrial F0 complex%2C subunit c-1;ATP synthase subunit d%2C mitochondrial;glyceraldehyde-3-phosphate dehydrogenase;fructose-bisphosphate aldolase A;phospho…	#
GO:0051716	cellular response to stimulus	714	292	258.17	0.00151	GO:0051716	afap1_ssa07_8615322_8747638 apln_ssa09_51909769_51941596 arhgap22_ssa01_46830048_46844837 arl15_ssa01_111501797_111565510 arl3_ssa01_94668662_94685048 arl4d_ssa28_2557391_2559811 asb10_ssa03_31289380_31298219 cd3z_ssa16_74840249_74853590 cxcl12_ssa18_3719996_3758289 cxl14_ssa09_71325820_71330164 ddit4l_ssa07_13124277_13126780 depdc1b_ssa01_149055920_149069659 ect2_ssa10_26352192_26381608 eif2ak4_…	actin filament-associated protein 1 isoform X4;apelin;rho GTPase-activating protein 22;ADP-ribosylation factor 15 isoform X1;ADP-ribosylation factor protein 3 isoform X2;ADP-ribosylation factor protein 4D;ankyrin repeat and SOCS box protein 10 isoform X2;CD3zeta-1 precursor;stromal cell-derived factor 1;C-X-C motif chemokine 14 precursor;DNA-damage-inducible transcript 4;DEP domain-containing pro…	#	GO:0006754	ATP biosynthetic process	48	36	19.95	2.3e-06	GO:0006754	aldoc_ssa11_92978941_92991092 atp5a1_ssa24_6986873_6997671 atp5f1_ssa15_97992229_97999128 atp5g2_ssa21_51483419_51485798 atp5g3_ssa17_699252_701792 atp5h_ssa06_2790044_2796383 gapdh_ssa02_10344871_10349721 LOC100194624_ssa19_62284648_62292289 LOC100194644_ssa11_63339980_63345326 LOC100194645_ssa01_130183392_130187162 LOC100194724_ssa21_28941010_28951227 LOC100196671_ssa18_69808109_69825265 LOC100…	fructose-bisphosphate aldolase C;ATP synthase subunit alpha%2C mitochondrial;ATP synthase subunit b%2C mitochondrial;ATP synthase%2C H+ transporting%2C mitochondrial F0 complex%2C subunit c-2 isoform X1;ATP synthase%2C H+ transporting%2C mitochondrial F0 complex%2C subunit c-1;ATP synthase subunit d%2C mitochondrial;glyceraldehyde-3-phosphate dehydrogenase;fructose-bisphosphate aldolase A;phospho…	#
GO:0034508	centromere complex assembly	9	8	3.25	0.00176	GO:0034508	cenph_ssa20_29199104_29202894 cenpn_ssa26_23877923_23881415 LOC106562296_ssa11_22643851_22647299 LOC106571497_ssa15_38341350_38343216 LOC106606518_ssa06_12386617_12388075 LOC106607939_ssa06_63146332_63149406 LOC106611350_ssa09_41283874_41292504 LOC106611716_ssa09_65169472_65183728	centromere protein H;centromere protein N;centromere protein N-B;centromere protein W;centromere protein X;centromere protein W isoform X1;centromere protein O;centromere protein I isoform X2;	#	GO:0046034	ATP metabolic process	66	46	27.44	2.9e-06	GO:0046034	aldoc_ssa11_92978941_92991092 atp5a1_ssa24_6986873_6997671 atp5f1_ssa15_97992229_97999128 atp5g2_ssa21_51483419_51485798 atp5g3_ssa17_699252_701792 atp5h_ssa06_2790044_2796383 gapdh_ssa02_10344871_10349721 LOC100194624_ssa19_62284648_62292289 LOC100194644_ssa11_63339980_63345326 LOC100194645_ssa01_130183392_130187162 LOC100194724_ssa21_28941010_28951227 LOC100196671_ssa18_69808109_69825265 LOC100…	fructose-bisphosphate aldolase C;ATP synthase subunit alpha%2C mitochondrial;ATP synthase subunit b%2C mitochondrial;ATP synthase%2C H+ transporting%2C mitochondrial F0 complex%2C subunit c-2 isoform X1;ATP synthase%2C H+ transporting%2C mitochondrial F0 complex%2C subunit c-1;ATP synthase subunit d%2C mitochondrial;glyceraldehyde-3-phosphate dehydrogenase;fructose-bisphosphate aldolase A;phospho…	#
GO:0007017	microtubule-based process	99	50	35.8	0.00207	GO:0007017	cep57l1_ssa06_64548787_64553250 dnal4_ssa03_54092882_54096301 haus2_ssa01_36315080_36322512 kif15_ssa09_24615765_24637640 kif23_ssa10_114765025_114816243 lis1a_ssa09_112168546_112241989 LOC100136483_ssa24_25866846_25869568 LOC100380681_ssa22_33455186_33459267 LOC106560548_ssa10_46307005_46330304 LOC106561595_ssa10_105027982_105099942 LOC106561782_ssa10_112835849_112848944 LOC106561842_ssa10_11481…	centrosomal protein CEP57L1 isoform X3;dynein light chain 4%2C axonemal isoform X1;Centrosomal protein of 27 kDa;kinesin protein KIF15;kinesin protein KIF23 isoform X1;lissencephaly-1 homolog A isoform X1;tubulin beta-1 chain;tubulin alpha-1C chain;abnormal spindle microcephaly-associated protein homolog;kinesin protein KIF21A isoform X5;protein regulator of cytokinesis 1 isoform X3;kinesin prote…	#	GO:0009611	response to wounding	29	24	12.06	6.1e-06	GO:0009611	antithrombin_ssa16_45082298_45092822 dpyl3_ssa04_70013287_70058837 f2r_ssa01_135337320_135340733 jag1_ssa19_35149376_35260059 junb_ssa02_54493166_54495088 LOC106561958_ssa11_9829741_9837789 LOC106563034_ssa11_57914944_57917711 LOC106565158_ssa12_44888507_44899611 LOC106566794_ssa13_28155039_28159634 LOC106566835_ssa13_26349101_26359363 LOC106572042_ssa15_75215631_75223204 LOC106572261_ssa15_63768…	antithrombin protein precursor;Dihydropyrimidinase-related protein 3;proteinase-activated receptor 1;protein jagged-1;transcription factor jun-B;prothrombin;proteinase-activated receptor 1;ninjurin-1;transforming protein RhoA;transforming protein RhoA;transforming protein RhoA isoform X2;transforming protein RhoA;fibrinogen alpha chain;fibrinogen beta chain;coagulation factor V isoform X1;protein…	#
GO:0007091	metaphase/anaphase transition of mitotic...	6	6	2.17	0.00221	GO:0007091	anapc10_ssa18_69530991_69542702 hs020_ssa20_74834049_74837615 LOC106577502_ssa18_45079406_45084561 LOC106582108_ssa01_22036342_22039388 LOC106607702_ssa06_52670666_52682056 md2l1_ssa07_9017656_9021090	anaphase-promoting complex subunit 10;HSPC020 homolog isoform X1;mitotic spindle assembly checkpoint protein MAD2A;mitotic checkpoint serine/threonine-protein kinase BUB1 beta;mitotic checkpoint serine/threonine-protein kinase BUB1;Mitotic spindle assembly checkpoint protein MAD2A;	#	GO:0016999	antibiotic metabolic process	39	30	16.21	6.8e-06	GO:0016999	acss1_ssa18_11943533_11961838 adhx_ssa05_26238925_26250403 dlst_ssa09_22132731_22144656 idh3a_ssa07_52179032_52187849 idhp_ssa16_26306084_26314737 LOC100194641_ssa13_69536873_69544193 LOC100196673_ssa04_54714782_54720889 LOC106564857_ssa12_26395158_26406283 LOC106566856_ssa13_25837248_25841794 LOC106567023_ssa13_33812501_33827833 LOC106567176_ssa13_39948440_39960277 LOC106569582_ssa14_40107908_40…	acetyl-coenzyme A synthetase 2%2C mitochondrial;Alcohol dehydrogenase class-3;dihydrolipoyllysine-residue succinyltransferase component of 2-oxoglutarate dehydrogenase complex%2C mitochondrial isoform X2;isocitrate dehydrogenase [NAD] subunit alpha%2C mitochondrial isoform X2;isocitrate dehydrogenase 2-1;malate dehydrogenase 2-2%2C NAD;malate dehydrogenase 2-1%2C NAD;malate dehydrogenase%2C cytop…	#
GO:0010965	regulation of mitotic sister chromatid s...	6	6	2.17	0.00221	GO:0010965	anapc10_ssa18_69530991_69542702 hs020_ssa20_74834049_74837615 LOC106577502_ssa18_45079406_45084561 LOC106582108_ssa01_22036342_22039388 LOC106607702_ssa06_52670666_52682056 md2l1_ssa07_9017656_9021090	anaphase-promoting complex subunit 10;HSPC020 homolog isoform X1;mitotic spindle assembly checkpoint protein MAD2A;mitotic checkpoint serine/threonine-protein kinase BUB1 beta;mitotic checkpoint serine/threonine-protein kinase BUB1;Mitotic spindle assembly checkpoint protein MAD2A;	#	GO:0006099	tricarboxylic acid cycle	34	27	14.13	6.9e-06	GO:0006099	dlst_ssa09_22132731_22144656 idh3a_ssa07_52179032_52187849 idhp_ssa16_26306084_26314737 LOC100194641_ssa13_69536873_69544193 LOC100196673_ssa04_54714782_54720889 LOC106564857_ssa12_26395158_26406283 LOC106566856_ssa13_25837248_25841794 LOC106567023_ssa13_33812501_33827833 LOC106567176_ssa13_39948440_39960277 LOC106569582_ssa14_40107908_40124126 LOC106570380_ssa14_72779612_72796811 LOC106572524_ss…	dihydrolipoyllysine-residue succinyltransferase component of 2-oxoglutarate dehydrogenase complex%2C mitochondrial isoform X2;isocitrate dehydrogenase [NAD] subunit alpha%2C mitochondrial isoform X2;isocitrate dehydrogenase 2-1;malate dehydrogenase 2-2%2C NAD;malate dehydrogenase 2-1%2C NAD;malate dehydrogenase%2C cytoplasmic isoform X2;succinate dehydrogenase [ubiquinone] iron-sulfur subunit%2C …	#
GO:0030071	regulation of mitotic metaphase/anaphase...	6	6	2.17	0.00221	GO:0030071	anapc10_ssa18_69530991_69542702 hs020_ssa20_74834049_74837615 LOC106577502_ssa18_45079406_45084561 LOC106582108_ssa01_22036342_22039388 LOC106607702_ssa06_52670666_52682056 md2l1_ssa07_9017656_9021090	anaphase-promoting complex subunit 10;HSPC020 homolog isoform X1;mitotic spindle assembly checkpoint protein MAD2A;mitotic checkpoint serine/threonine-protein kinase BUB1 beta;mitotic checkpoint serine/threonine-protein kinase BUB1;Mitotic spindle assembly checkpoint protein MAD2A;	#	GO:0009060	aerobic respiration	34	27	14.13	6.9e-06	GO:0009060	dlst_ssa09_22132731_22144656 idh3a_ssa07_52179032_52187849 idhp_ssa16_26306084_26314737 LOC100194641_ssa13_69536873_69544193 LOC100196673_ssa04_54714782_54720889 LOC106564857_ssa12_26395158_26406283 LOC106566856_ssa13_25837248_25841794 LOC106567023_ssa13_33812501_33827833 LOC106567176_ssa13_39948440_39960277 LOC106569582_ssa14_40107908_40124126 LOC106570380_ssa14_72779612_72796811 LOC106572524_ss…	dihydrolipoyllysine-residue succinyltransferase component of 2-oxoglutarate dehydrogenase complex%2C mitochondrial isoform X2;isocitrate dehydrogenase [NAD] subunit alpha%2C mitochondrial isoform X2;isocitrate dehydrogenase 2-1;malate dehydrogenase 2-2%2C NAD;malate dehydrogenase 2-1%2C NAD;malate dehydrogenase%2C cytoplasmic isoform X2;succinate dehydrogenase [ubiquinone] iron-sulfur subunit%2C …	#
GO:0033045	regulation of sister chromatid segregati...	6	6	2.17	0.00221	GO:0033045	anapc10_ssa18_69530991_69542702 hs020_ssa20_74834049_74837615 LOC106577502_ssa18_45079406_45084561 LOC106582108_ssa01_22036342_22039388 LOC106607702_ssa06_52670666_52682056 md2l1_ssa07_9017656_9021090	anaphase-promoting complex subunit 10;HSPC020 homolog isoform X1;mitotic spindle assembly checkpoint protein MAD2A;mitotic checkpoint serine/threonine-protein kinase BUB1 beta;mitotic checkpoint serine/threonine-protein kinase BUB1;Mitotic spindle assembly checkpoint protein MAD2A;	#	GO:0006101	citrate metabolic process	36	28	14.97	9.7e-06	GO:0006101	dlst_ssa09_22132731_22144656 idh3a_ssa07_52179032_52187849 idhp_ssa16_26306084_26314737 LOC100194641_ssa13_69536873_69544193 LOC100196673_ssa04_54714782_54720889 LOC106564857_ssa12_26395158_26406283 LOC106566856_ssa13_25837248_25841794 LOC106567023_ssa13_33812501_33827833 LOC106567176_ssa13_39948440_39960277 LOC106569582_ssa14_40107908_40124126 LOC106570380_ssa14_72779612_72796811 LOC106572524_ss…	dihydrolipoyllysine-residue succinyltransferase component of 2-oxoglutarate dehydrogenase complex%2C mitochondrial isoform X2;isocitrate dehydrogenase [NAD] subunit alpha%2C mitochondrial isoform X2;isocitrate dehydrogenase 2-1;malate dehydrogenase 2-2%2C NAD;malate dehydrogenase 2-1%2C NAD;malate dehydrogenase%2C cytoplasmic isoform X2;succinate dehydrogenase [ubiquinone] iron-sulfur subunit%2C …	#
GO:0033047	regulation of mitotic sister chromatid s...	6	6	2.17	0.00221	GO:0033047	anapc10_ssa18_69530991_69542702 hs020_ssa20_74834049_74837615 LOC106577502_ssa18_45079406_45084561 LOC106582108_ssa01_22036342_22039388 LOC106607702_ssa06_52670666_52682056 md2l1_ssa07_9017656_9021090	anaphase-promoting complex subunit 10;HSPC020 homolog isoform X1;mitotic spindle assembly checkpoint protein MAD2A;mitotic checkpoint serine/threonine-protein kinase BUB1 beta;mitotic checkpoint serine/threonine-protein kinase BUB1;Mitotic spindle assembly checkpoint protein MAD2A;	#	GO:0072350	tricarboxylic acid metabolic process	36	28	14.97	9.7e-06	GO:0072350	dlst_ssa09_22132731_22144656 idh3a_ssa07_52179032_52187849 idhp_ssa16_26306084_26314737 LOC100194641_ssa13_69536873_69544193 LOC100196673_ssa04_54714782_54720889 LOC106564857_ssa12_26395158_26406283 LOC106566856_ssa13_25837248_25841794 LOC106567023_ssa13_33812501_33827833 LOC106567176_ssa13_39948440_39960277 LOC106569582_ssa14_40107908_40124126 LOC106570380_ssa14_72779612_72796811 LOC106572524_ss…	dihydrolipoyllysine-residue succinyltransferase component of 2-oxoglutarate dehydrogenase complex%2C mitochondrial isoform X2;isocitrate dehydrogenase [NAD] subunit alpha%2C mitochondrial isoform X2;isocitrate dehydrogenase 2-1;malate dehydrogenase 2-2%2C NAD;malate dehydrogenase 2-1%2C NAD;malate dehydrogenase%2C cytoplasmic isoform X2;succinate dehydrogenase [ubiquinone] iron-sulfur subunit%2C …	#
GO:0044784	metaphase/anaphase transition of cell cy...	6	6	2.17	0.00221	GO:0044784	anapc10_ssa18_69530991_69542702 hs020_ssa20_74834049_74837615 LOC106577502_ssa18_45079406_45084561 LOC106582108_ssa01_22036342_22039388 LOC106607702_ssa06_52670666_52682056 md2l1_ssa07_9017656_9021090	anaphase-promoting complex subunit 10;HSPC020 homolog isoform X1;mitotic spindle assembly checkpoint protein MAD2A;mitotic checkpoint serine/threonine-protein kinase BUB1 beta;mitotic checkpoint serine/threonine-protein kinase BUB1;Mitotic spindle assembly checkpoint protein MAD2A;	#	GO:0017144	drug metabolic process	132	79	54.87	1.2e-05	GO:0017144	acss1_ssa18_11943533_11961838 adhx_ssa05_26238925_26250403 aldoc_ssa11_92978941_92991092 atp5a1_ssa24_6986873_6997671 atp5f1_ssa15_97992229_97999128 atp5g2_ssa21_51483419_51485798 atp5g3_ssa17_699252_701792 atp5h_ssa06_2790044_2796383 dlst_ssa09_22132731_22144656 gapdh_ssa02_10344871_10349721 idh3a_ssa07_52179032_52187849 idhp_ssa16_26306084_26314737 LOC100194624_ssa19_62284648_62292289 LOC100194…	acetyl-coenzyme A synthetase 2%2C mitochondrial;Alcohol dehydrogenase class-3;fructose-bisphosphate aldolase C;ATP synthase subunit alpha%2C mitochondrial;ATP synthase subunit b%2C mitochondrial;ATP synthase%2C H+ transporting%2C mitochondrial F0 complex%2C subunit c-2 isoform X1;ATP synthase%2C H+ transporting%2C mitochondrial F0 complex%2C subunit c-1;ATP synthase subunit d%2C mitochondrial;dih…	#
GO:0051306	mitotic sister chromatid separation	6	6	2.17	0.00221	GO:0051306	anapc10_ssa18_69530991_69542702 hs020_ssa20_74834049_74837615 LOC106577502_ssa18_45079406_45084561 LOC106582108_ssa01_22036342_22039388 LOC106607702_ssa06_52670666_52682056 md2l1_ssa07_9017656_9021090	anaphase-promoting complex subunit 10;HSPC020 homolog isoform X1;mitotic spindle assembly checkpoint protein MAD2A;mitotic checkpoint serine/threonine-protein kinase BUB1 beta;mitotic checkpoint serine/threonine-protein kinase BUB1;Mitotic spindle assembly checkpoint protein MAD2A;	#	GO:0042060	wound healing	28	23	11.64	1.2e-05	GO:0042060	antithrombin_ssa16_45082298_45092822 f2r_ssa01_135337320_135340733 jag1_ssa19_35149376_35260059 junb_ssa02_54493166_54495088 LOC106561958_ssa11_9829741_9837789 LOC106563034_ssa11_57914944_57917711 LOC106565158_ssa12_44888507_44899611 LOC106566794_ssa13_28155039_28159634 LOC106566835_ssa13_26349101_26359363 LOC106572042_ssa15_75215631_75223204 LOC106572261_ssa15_63768908_63775313 LOC106578169_ssa1…	antithrombin protein precursor;proteinase-activated receptor 1;protein jagged-1;transcription factor jun-B;prothrombin;proteinase-activated receptor 1;ninjurin-1;transforming protein RhoA;transforming protein RhoA;transforming protein RhoA isoform X2;transforming protein RhoA;fibrinogen alpha chain;fibrinogen beta chain;coagulation factor V isoform X1;proteinase-activated receptor 1;tissue factor…	#
GO:1902099	regulation of metaphase/anaphase transit...	6	6	2.17	0.00221	GO:1902099	anapc10_ssa18_69530991_69542702 hs020_ssa20_74834049_74837615 LOC106577502_ssa18_45079406_45084561 LOC106582108_ssa01_22036342_22039388 LOC106607702_ssa06_52670666_52682056 md2l1_ssa07_9017656_9021090	anaphase-promoting complex subunit 10;HSPC020 homolog isoform X1;mitotic spindle assembly checkpoint protein MAD2A;mitotic checkpoint serine/threonine-protein kinase BUB1 beta;mitotic checkpoint serine/threonine-protein kinase BUB1;Mitotic spindle assembly checkpoint protein MAD2A;	#	GO:0055114	oxidation-reduction process	74	49	30.76	1.3e-05	GO:0055114	adhx_ssa05_26238925_26250403 coq7_ssa02_53323806_53334250 dlst_ssa09_22132731_22144656 idh3a_ssa07_52179032_52187849 idhp_ssa16_26306084_26314737 LOC100194641_ssa13_69536873_69544193 LOC100196673_ssa04_54714782_54720889 LOC106562460_ssa11_31725639_31740530 LOC106564857_ssa12_26395158_26406283 LOC106566856_ssa13_25837248_25841794 LOC106567023_ssa13_33812501_33827833 LOC106567176_ssa13_39948440_399…	Alcohol dehydrogenase class-3;Ubiquinone biosynthesis protein COQ7 homolog;dihydrolipoyllysine-residue succinyltransferase component of 2-oxoglutarate dehydrogenase complex%2C mitochondrial isoform X2;isocitrate dehydrogenase [NAD] subunit alpha%2C mitochondrial isoform X2;isocitrate dehydrogenase 2-1;malate dehydrogenase 2-2%2C NAD;malate dehydrogenase 2-1%2C NAD;NAD(P) transhydrogenase%2C mitoc…	#
GO:1905818	regulation of chromosome separation	6	6	2.17	0.00221	GO:1905818	anapc10_ssa18_69530991_69542702 hs020_ssa20_74834049_74837615 LOC106577502_ssa18_45079406_45084561 LOC106582108_ssa01_22036342_22039388 LOC106607702_ssa06_52670666_52682056 md2l1_ssa07_9017656_9021090	anaphase-promoting complex subunit 10;HSPC020 homolog isoform X1;mitotic spindle assembly checkpoint protein MAD2A;mitotic checkpoint serine/threonine-protein kinase BUB1 beta;mitotic checkpoint serine/threonine-protein kinase BUB1;Mitotic spindle assembly checkpoint protein MAD2A;	#	GO:0009123	nucleoside monophosphate metabolic proce...	84	54	34.92	1.8e-05	GO:0009123	aldoc_ssa11_92978941_92991092 ampd3_ssa16_10353202_10374605 atp5a1_ssa24_6986873_6997671 atp5f1_ssa15_97992229_97999128 atp5g2_ssa21_51483419_51485798 atp5g3_ssa17_699252_701792 atp5h_ssa06_2790044_2796383 gapdh_ssa02_10344871_10349721 gmps_ssa09_134150006_134164265 LOC100194624_ssa19_62284648_62292289 LOC100194644_ssa11_63339980_63345326 LOC100194645_ssa01_130183392_130187162 LOC100194724_ssa21_…	fructose-bisphosphate aldolase C;adenosine monophosphate deaminase 3;ATP synthase subunit alpha%2C mitochondrial;ATP synthase subunit b%2C mitochondrial;ATP synthase%2C H+ transporting%2C mitochondrial F0 complex%2C subunit c-2 isoform X1;ATP synthase%2C H+ transporting%2C mitochondrial F0 complex%2C subunit c-1;ATP synthase subunit d%2C mitochondrial;glyceraldehyde-3-phosphate dehydrogenase;GMP …	#
GO:0002376	immune system process	70	37	25.31	0.00284	GO:0002376	c6_ssa11_63754635_63777179 cxcl12_ssa18_3719996_3758289 cxl14_ssa09_71325820_71330164 fyb_ssa13_89998779_90011181 LOC100136577_ssa12_61693945_61699456 LOC100380685_ssa14_59987949_60023170 LOC106562659_ssa11_38173442_38175943 LOC106564360_ssa12_9215605_9218391 LOC106565699_ssa12_61701373_61703966 LOC106566453_ssa01_130197978_130203770 LOC106567640_ssa13_62851362_62852296 LOC106568819_ssa14_2001810…	Complement component C6 precursor;stromal cell-derived factor 1;C-X-C motif chemokine 14 precursor;FYN-binding protein isoform X3;H-2 class II histocompatibility antigen%2C I-E beta chain;ectonucleotide pyrophosphatase/phosphodiesterase family member 2 isoform X2;major histocompatibility complex class I-related gene protein;H-2 class II histocompatibility antigen%2C A-Q alpha chain;H-2 class II h…	#	GO:0009161	ribonucleoside monophosphate metabolic p...	84	54	34.92	1.8e-05	GO:0009161	aldoc_ssa11_92978941_92991092 ampd3_ssa16_10353202_10374605 atp5a1_ssa24_6986873_6997671 atp5f1_ssa15_97992229_97999128 atp5g2_ssa21_51483419_51485798 atp5g3_ssa17_699252_701792 atp5h_ssa06_2790044_2796383 gapdh_ssa02_10344871_10349721 gmps_ssa09_134150006_134164265 LOC100194624_ssa19_62284648_62292289 LOC100194644_ssa11_63339980_63345326 LOC100194645_ssa01_130183392_130187162 LOC100194724_ssa21_…	fructose-bisphosphate aldolase C;adenosine monophosphate deaminase 3;ATP synthase subunit alpha%2C mitochondrial;ATP synthase subunit b%2C mitochondrial;ATP synthase%2C H+ transporting%2C mitochondrial F0 complex%2C subunit c-2 isoform X1;ATP synthase%2C H+ transporting%2C mitochondrial F0 complex%2C subunit c-1;ATP synthase subunit d%2C mitochondrial;glyceraldehyde-3-phosphate dehydrogenase;GMP …	#
GO:0032501	multicellular organismal process	285	125	103.05	0.00294	GO:0032501	arvcf_ssa24_11515148_11676279 cd55_ssa22_21877302_21889508 dbnl_ssa24_19037898_19055296 ect2_ssa10_26352192_26381608 fkrp_ssa09_94379856_94382527 hmcn2_ssa24_22012330_22074147 hmgb2_ssa08_11740364_11742577 ism1_ssa19_33688659_33729770 itgav_ssa21_53794136_53858372 lama2_ssa06_55737646_55879479 lis1a_ssa09_112168546_112241989 LOC100196502_ssa05_13962369_14016628 LOC100380662_ssa28_19240596_1924641…	armadillo repeat protein deleted in velo-cardio-facial syndrome isoform X4;complement decay-accelerating factor isoform X4;drebrin protein isoform X2;protein ECT2 isoform X2;fukutin-related protein isoform X2;hemicentin-2 isoform X1;high-mobility group box 2;isthmin-1;integrin alpha-V;laminin subunit alpha-2;lissencephaly-1 homolog A isoform X1;cytoplasmic FMR1-interacting protein 2 isoform X3;de…	#	GO:0006952	defense response	37	28	15.38	2.4e-05	GO:0006952	cd59_ssa11_9886425_9890335 dhx58_ssa03_60287926_60293602 ef2_ssa23_32462734_32478806 il4ra_ssa03_62451522_62460089 LOC100136439_ssa14_31118032_31119931 LOC100136453_ssa03_31588660_31590084 LOC100136456_ssa14_14380723_14385402 LOC100136541_ssa24_15680533_15681564 LOC100136558_ssa16_64447882_64461741 LOC100302030_ssa25_43582360_43588497 LOC100380666_ssa11_72380320_72386413 LOC106561958_ssa11_982974…	CD59 glycoprotein;probable ATP-dependent RNA helicase DHX58;elongation factor 2 isoform X1;Interleukin-4 receptor alpha chain precursor;cathelicidin antimicrobial peptide precursor;cathelicidin precursor;prostaglandin G/H synthase 2;ISG15 protein;signal transducer and activator of transcription 1 alpha isoform X2;TLR8 precursor;eosinophil peroxidase;prothrombin;radical S-adenosyl methionine domai…	#
GO:0006259	DNA metabolic process	127	61	45.92	0.00334	GO:0006259	cdc45_ssa20_30132250_30146120 fancd2_ssa12_56856163_56885028 gins3_ssa10_76076274_76089762 kith_ssa02_62605974_62610119 lig1_ssa14_40001307_40023128 LOC106562290_ssa11_22447111_22448273 LOC106566885_ssa13_24349130_24353744 LOC106567863_ssa13_78345406_78364920 LOC106569128_ssa14_30234006_30246168 LOC106569474_ssa14_35593582_35603029 LOC106572714_ssa15_90795573_90818266 LOC106574075_ssa16_47041788_…	CDC45-related protein;Fanconi anemia group D2 protein;DNA replication complex GINS protein PSF3;Thymidine kinase%2C cytosolic;DNA ligase 1 isoform X2;DNA replication complex GINS protein PSF2;DNA fragmentation factor subunit beta;ribonucleoside-diphosphate reductase large subunit;DNA replication licensing factor mcm4;zygotic DNA replication licensing factor mcm6-B;structural maintenance of chromo…	#	GO:0009126	purine nucleoside monophosphate metaboli...	77	50	32.01	2.4e-05	GO:0009126	aldoc_ssa11_92978941_92991092 ampd3_ssa16_10353202_10374605 atp5a1_ssa24_6986873_6997671 atp5f1_ssa15_97992229_97999128 atp5g2_ssa21_51483419_51485798 atp5g3_ssa17_699252_701792 atp5h_ssa06_2790044_2796383 gapdh_ssa02_10344871_10349721 gmps_ssa09_134150006_134164265 LOC100194624_ssa19_62284648_62292289 LOC100194644_ssa11_63339980_63345326 LOC100194645_ssa01_130183392_130187162 LOC100194724_ssa21_…	fructose-bisphosphate aldolase C;adenosine monophosphate deaminase 3;ATP synthase subunit alpha%2C mitochondrial;ATP synthase subunit b%2C mitochondrial;ATP synthase%2C H+ transporting%2C mitochondrial F0 complex%2C subunit c-2 isoform X1;ATP synthase%2C H+ transporting%2C mitochondrial F0 complex%2C subunit c-1;ATP synthase subunit d%2C mitochondrial;glyceraldehyde-3-phosphate dehydrogenase;GMP …	#
GO:0000070	mitotic sister chromatid segregation	17	12	6.15	0.00403	GO:0000070	anapc10_ssa18_69530991_69542702 hs020_ssa20_74834049_74837615 LOC106572714_ssa15_90795573_90818266 LOC106577502_ssa18_45079406_45084561 LOC106582108_ssa01_22036342_22039388 LOC106585119_ssa24_10218171_10227075 LOC106585576_ssa24_20759325_20764503 LOC106602126_ssa04_967437_969336 LOC106607702_ssa06_52670666_52682056 LOC106610560_ssa08_26061770_26065413 md2l1_ssa07_9017656_9021090 ncapd2_ssa02_8939…	anaphase-promoting complex subunit 10;HSPC020 homolog isoform X1;structural maintenance of chromosomes protein 1A;mitotic spindle assembly checkpoint protein MAD2A;mitotic checkpoint serine/threonine-protein kinase BUB1 beta;condensin complex subunit 2;centromere-associated protein E;structural maintenance of chromosomes protein 2;mitotic checkpoint serine/threonine-protein kinase BUB1;structural…	#	GO:0009167	purine ribonucleoside monophosphate meta...	77	50	32.01	2.4e-05	GO:0009167	aldoc_ssa11_92978941_92991092 ampd3_ssa16_10353202_10374605 atp5a1_ssa24_6986873_6997671 atp5f1_ssa15_97992229_97999128 atp5g2_ssa21_51483419_51485798 atp5g3_ssa17_699252_701792 atp5h_ssa06_2790044_2796383 gapdh_ssa02_10344871_10349721 gmps_ssa09_134150006_134164265 LOC100194624_ssa19_62284648_62292289 LOC100194644_ssa11_63339980_63345326 LOC100194645_ssa01_130183392_130187162 LOC100194724_ssa21_…	fructose-bisphosphate aldolase C;adenosine monophosphate deaminase 3;ATP synthase subunit alpha%2C mitochondrial;ATP synthase subunit b%2C mitochondrial;ATP synthase%2C H+ transporting%2C mitochondrial F0 complex%2C subunit c-2 isoform X1;ATP synthase%2C H+ transporting%2C mitochondrial F0 complex%2C subunit c-1;ATP synthase subunit d%2C mitochondrial;glyceraldehyde-3-phosphate dehydrogenase;GMP …	#
GO:0000819	sister chromatid segregation	17	12	6.15	0.00403	GO:0000819	anapc10_ssa18_69530991_69542702 hs020_ssa20_74834049_74837615 LOC106572714_ssa15_90795573_90818266 LOC106577502_ssa18_45079406_45084561 LOC106582108_ssa01_22036342_22039388 LOC106585119_ssa24_10218171_10227075 LOC106585576_ssa24_20759325_20764503 LOC106602126_ssa04_967437_969336 LOC106607702_ssa06_52670666_52682056 LOC106610560_ssa08_26061770_26065413 md2l1_ssa07_9017656_9021090 ncapd2_ssa02_8939…	anaphase-promoting complex subunit 10;HSPC020 homolog isoform X1;structural maintenance of chromosomes protein 1A;mitotic spindle assembly checkpoint protein MAD2A;mitotic checkpoint serine/threonine-protein kinase BUB1 beta;condensin complex subunit 2;centromere-associated protein E;structural maintenance of chromosomes protein 2;mitotic checkpoint serine/threonine-protein kinase BUB1;structural…	#	GO:0009124	nucleoside monophosphate biosynthetic pr...	68	45	28.27	3.1e-05	GO:0009124	aldoc_ssa11_92978941_92991092 ampd3_ssa16_10353202_10374605 atp5a1_ssa24_6986873_6997671 atp5f1_ssa15_97992229_97999128 atp5g2_ssa21_51483419_51485798 atp5g3_ssa17_699252_701792 atp5h_ssa06_2790044_2796383 gapdh_ssa02_10344871_10349721 gmps_ssa09_134150006_134164265 LOC100194624_ssa19_62284648_62292289 LOC100194644_ssa11_63339980_63345326 LOC100194645_ssa01_130183392_130187162 LOC100194724_ssa21_…	fructose-bisphosphate aldolase C;adenosine monophosphate deaminase 3;ATP synthase subunit alpha%2C mitochondrial;ATP synthase subunit b%2C mitochondrial;ATP synthase%2C H+ transporting%2C mitochondrial F0 complex%2C subunit c-2 isoform X1;ATP synthase%2C H+ transporting%2C mitochondrial F0 complex%2C subunit c-1;ATP synthase subunit d%2C mitochondrial;glyceraldehyde-3-phosphate dehydrogenase;GMP …	#
GO:0044770	cell cycle phase transition	19	13	6.87	0.00419	GO:0044770	anapc10_ssa18_69530991_69542702 ccna2_ssa05_23933779_23938624 ccnb3_ssa18_64786307_64799689 ccne1_ssa26_12760549_12765331 ccne2_ssa02_22185245_22190751 hs020_ssa20_74834049_74837615 LOC106562012_ssa11_12757745_12762505 LOC106563680_ssa11_81633821_81646693 LOC106577502_ssa18_45079406_45084561 LOC106582108_ssa01_22036342_22039388 LOC106607702_ssa06_52670666_52682056 LOC106611545_ssa09_53137324_5314…	anaphase-promoting complex subunit 10;cyclin-A2;G2/mitotic-specific cyclin-B3;G1/S-specific cyclin-E1;G1/S-specific cyclin-E2;HSPC020 homolog isoform X1;G1/S-specific cyclin-E1 isoform X1;G2/mitotic-specific cyclin-B3;mitotic spindle assembly checkpoint protein MAD2A;mitotic checkpoint serine/threonine-protein kinase BUB1 beta;mitotic checkpoint serine/threonine-protein kinase BUB1;cyclin-A2;Mito…	#	GO:0009156	ribonucleoside monophosphate biosyntheti...	68	45	28.27	3.1e-05	GO:0009156	aldoc_ssa11_92978941_92991092 ampd3_ssa16_10353202_10374605 atp5a1_ssa24_6986873_6997671 atp5f1_ssa15_97992229_97999128 atp5g2_ssa21_51483419_51485798 atp5g3_ssa17_699252_701792 atp5h_ssa06_2790044_2796383 gapdh_ssa02_10344871_10349721 gmps_ssa09_134150006_134164265 LOC100194624_ssa19_62284648_62292289 LOC100194644_ssa11_63339980_63345326 LOC100194645_ssa01_130183392_130187162 LOC100194724_ssa21_…	fructose-bisphosphate aldolase C;adenosine monophosphate deaminase 3;ATP synthase subunit alpha%2C mitochondrial;ATP synthase subunit b%2C mitochondrial;ATP synthase%2C H+ transporting%2C mitochondrial F0 complex%2C subunit c-2 isoform X1;ATP synthase%2C H+ transporting%2C mitochondrial F0 complex%2C subunit c-1;ATP synthase subunit d%2C mitochondrial;glyceraldehyde-3-phosphate dehydrogenase;GMP …	#
GO:0044772	mitotic cell cycle phase transition	19	13	6.87	0.00419	GO:0044772	anapc10_ssa18_69530991_69542702 ccna2_ssa05_23933779_23938624 ccnb3_ssa18_64786307_64799689 ccne1_ssa26_12760549_12765331 ccne2_ssa02_22185245_22190751 hs020_ssa20_74834049_74837615 LOC106562012_ssa11_12757745_12762505 LOC106563680_ssa11_81633821_81646693 LOC106577502_ssa18_45079406_45084561 LOC106582108_ssa01_22036342_22039388 LOC106607702_ssa06_52670666_52682056 LOC106611545_ssa09_53137324_5314…	anaphase-promoting complex subunit 10;cyclin-A2;G2/mitotic-specific cyclin-B3;G1/S-specific cyclin-E1;G1/S-specific cyclin-E2;HSPC020 homolog isoform X1;G1/S-specific cyclin-E1 isoform X1;G2/mitotic-specific cyclin-B3;mitotic spindle assembly checkpoint protein MAD2A;mitotic checkpoint serine/threonine-protein kinase BUB1 beta;mitotic checkpoint serine/threonine-protein kinase BUB1;cyclin-A2;Mito…	#	GO:0060326	cell chemotaxis	24	20	9.98	3.2e-05	GO:0060326	ccl25_ssa16_39580115_39582823 cxl10_ssa11_50144427_50145681 LOC106563358_ssa11_71597208_71598608 LOC106564720_ssa12_19630840_19632724 LOC106565855_ssa01_122209794_122211056 LOC106569488_ssa14_36224036_36225487 LOC106570861_ssa15_3252134_3256106 LOC106577833_ssa18_58439620_58445037 LOC106577834_ssa18_58453272_58456911 LOC106579499_ssa19_66309823_66312002 LOC106581067_ssa20_57174159_57177020 LOC106…	C-C motif chemokine 25 precursor;C-X-C motif chemokine 10 isoform X1;C-C motif chemokine 19;C-X-C motif chemokine 11;C-C motif chemokine 19;uncharacterized protein LOC106569488 isoform X2;C-C motif chemokine 20;interleukin-8;growth-regulated alpha protein;uncharacterized serine-rich protein C215.13;ribosome maturation protein SBDS;C5a anaphylatoxin chemotactic receptor 1;C-C motif chemokine 19;C-…	#
GO:0000075	cell cycle checkpoint	21	14	7.59	0.00425	GO:0000075	eif2ak4_ssa01_22871841_22897088 hs020_ssa20_74834049_74837615 LOC106561604_ssa10_105304871_105311384 LOC106573105_ssa16_6314808_6323878 LOC106577502_ssa18_45079406_45084561 LOC106582108_ssa01_22036342_22039388 LOC106583830_ssa02_33355244_33364520 LOC106600827_ssa03_57672629_57677157 LOC106605052_ssa05_47459995_47471116 LOC106607495_ssa06_40456493_40460711 LOC106607702_ssa06_52670666_52682056 md2l…	eukaryotic translation initiation factor 2-alpha kinase 4;HSPC020 homolog isoform X1;aurora kinase B;aurora kinase B;mitotic spindle assembly checkpoint protein MAD2A;mitotic checkpoint serine/threonine-protein kinase BUB1 beta;dual specificity protein kinase Ttk isoform X1;uncharacterized protein LOC106600827 isoform X2;dual specificity protein kinase Ttk isoform X5;uncharacterized protein LOC10…	#	GO:0009259	ribonucleotide metabolic process	91	57	37.83	3.2e-05	GO:0009259	aldoc_ssa11_92978941_92991092 ampd3_ssa16_10353202_10374605 atp5a1_ssa24_6986873_6997671 atp5f1_ssa15_97992229_97999128 atp5g2_ssa21_51483419_51485798 atp5g3_ssa17_699252_701792 atp5h_ssa06_2790044_2796383 gapdh_ssa02_10344871_10349721 gmps_ssa09_134150006_134164265 LOC100194624_ssa19_62284648_62292289 LOC100194644_ssa11_63339980_63345326 LOC100194645_ssa01_130183392_130187162 LOC100194724_ssa21_…	fructose-bisphosphate aldolase C;adenosine monophosphate deaminase 3;ATP synthase subunit alpha%2C mitochondrial;ATP synthase subunit b%2C mitochondrial;ATP synthase%2C H+ transporting%2C mitochondrial F0 complex%2C subunit c-2 isoform X1;ATP synthase%2C H+ transporting%2C mitochondrial F0 complex%2C subunit c-1;ATP synthase subunit d%2C mitochondrial;glyceraldehyde-3-phosphate dehydrogenase;GMP …	#
GO:0098742	cell-cell adhesion via plasma-membrane a...	21	14	7.59	0.00425	GO:0098742	arvcf_ssa24_11515148_11676279 LOC106564863_ssa12_26217184_26232772 LOC106568118_ssa13_85658180_85675912 LOC106569169_ssa14_28310112_28337903 LOC106569170_ssa14_28273171_28287863 LOC106580487_ssa20_32747049_32816603 LOC106581908_ssa21_19141816_19164509 LOC106599706_ssa03_28172769_28257076 LOC106599711_ssa03_28574252_28582851 LOC106602556_ssa04_17557841_17651138 LOC106604573_ssa05_27470943_27491714…	armadillo repeat protein deleted in velo-cardio-facial syndrome isoform X4;protocadherin Fat 4;protocadherin gamma-B7;cadherin-4;desmocollin-2;armadillo repeat protein deleted in velo-cardio-facial syndrome;protocadherin-17;cadherin-2;desmoglein-2;protocadherin Fat 1%2C transcript variant X8;protocadherin-12;protocadherin alpha-C2;protocadherin alpha-C2 isoform X1;protocadherin Fat 1%2C transcrip…	#	GO:0019693	ribose phosphate metabolic process	97	60	40.32	3.5e-05	GO:0019693	aldoc_ssa11_92978941_92991092 ampd3_ssa16_10353202_10374605 atp5a1_ssa24_6986873_6997671 atp5f1_ssa15_97992229_97999128 atp5g2_ssa21_51483419_51485798 atp5g3_ssa17_699252_701792 atp5h_ssa06_2790044_2796383 g6pd_ssa13_21317435_21328704 gapdh_ssa02_10344871_10349721 gmps_ssa09_134150006_134164265 LOC100194624_ssa19_62284648_62292289 LOC100194644_ssa11_63339980_63345326 LOC100194645_ssa01_130183392_…	fructose-bisphosphate aldolase C;adenosine monophosphate deaminase 3;ATP synthase subunit alpha%2C mitochondrial;ATP synthase subunit b%2C mitochondrial;ATP synthase%2C H+ transporting%2C mitochondrial F0 complex%2C subunit c-2 isoform X1;ATP synthase%2C H+ transporting%2C mitochondrial F0 complex%2C subunit c-1;ATP synthase subunit d%2C mitochondrial;Glucose-6-phosphate 1-dehydrogenase;glycerald…	#
GO:0051128	regulation of cellular component organiz...	81	41	29.29	0.00486	GO:0051128	afap1_ssa07_8615322_8747638 anapc10_ssa18_69530991_69542702 cef10_ssa23_10654367_10657328 cyr61_ssa10_40663062_40666049 hs020_ssa20_74834049_74837615 htra1_ssa28_5071285_5096360 lmod2_ssa10_70117133_70126103 LOC100194498_ssa02_46152937_46165542 LOC106563991_ssa12_467615_473661 LOC106568902_ssa14_14725599_14757706 LOC106571301_ssa15_30485866_30488226 LOC106572230_ssa15_65258674_65267518 LOC1065745…	actin filament-associated protein 1 isoform X4;anaphase-promoting complex subunit 10;CEF-10 precursor;protein CYR61;HSPC020 homolog isoform X1;serine protease HTRA1 isoform X1;leiomodin-2;insulin growth factor binding protein 4 precursor;actin-related protein 2/3 complex subunit 1B isoform X2;palmdelphin;connective tissue growth factor;targeting protein for Xklp2-A isoform X2;phospholipase D1;BTB…	#	GO:0009260	ribonucleotide biosynthetic process	74	48	30.76	3.7e-05	GO:0009260	aldoc_ssa11_92978941_92991092 ampd3_ssa16_10353202_10374605 atp5a1_ssa24_6986873_6997671 atp5f1_ssa15_97992229_97999128 atp5g2_ssa21_51483419_51485798 atp5g3_ssa17_699252_701792 atp5h_ssa06_2790044_2796383 gapdh_ssa02_10344871_10349721 gmps_ssa09_134150006_134164265 LOC100194624_ssa19_62284648_62292289 LOC100194644_ssa11_63339980_63345326 LOC100194645_ssa01_130183392_130187162 LOC100194724_ssa21_…	fructose-bisphosphate aldolase C;adenosine monophosphate deaminase 3;ATP synthase subunit alpha%2C mitochondrial;ATP synthase subunit b%2C mitochondrial;ATP synthase%2C H+ transporting%2C mitochondrial F0 complex%2C subunit c-2 isoform X1;ATP synthase%2C H+ transporting%2C mitochondrial F0 complex%2C subunit c-1;ATP synthase subunit d%2C mitochondrial;glyceraldehyde-3-phosphate dehydrogenase;GMP …	#
GO:0007166	cell surface receptor signaling pathway	115	55	41.58	0.00584	GO:0007166	cd3z_ssa16_74840249_74853590 erbb2_ssa19_60055535_60095206 itgae_ssa09_113221813_113234681 itgav_ssa21_53794136_53858372 LOC100329180_ssa11_82823513_82845955 LOC100380662_ssa28_19240596_19246414 LOC106560677_ssa10_52880973_52901831 LOC106562046_ssa11_14431820_14451091 LOC106563948_ssa01_118695227_118711673 LOC106564855_ssa12_26444267_26506504 LOC106566153_ssa12_83986287_84067298 LOC106566453_ssa0…	CD3zeta-1 precursor;receptor tyrosine-protein kinase erbB-2;integrin alpha-E;integrin alpha-V;macrophage colony stimulating factor receptor protein precursor;delta protein D isoform X2;capZ-interacting protein isoform X1;adhesion G-protein coupled receptor G5;mothers against decapentaplegic homolog 4 isoform X1;E3 ubiquitin-protein ligase pellino homolog 1;integrin alpha-7 isoform X2;T-box-contai…	#	GO:0046390	ribose phosphate biosynthetic process	74	48	30.76	3.7e-05	GO:0046390	aldoc_ssa11_92978941_92991092 ampd3_ssa16_10353202_10374605 atp5a1_ssa24_6986873_6997671 atp5f1_ssa15_97992229_97999128 atp5g2_ssa21_51483419_51485798 atp5g3_ssa17_699252_701792 atp5h_ssa06_2790044_2796383 gapdh_ssa02_10344871_10349721 gmps_ssa09_134150006_134164265 LOC100194624_ssa19_62284648_62292289 LOC100194644_ssa11_63339980_63345326 LOC100194645_ssa01_130183392_130187162 LOC100194724_ssa21_…	fructose-bisphosphate aldolase C;adenosine monophosphate deaminase 3;ATP synthase subunit alpha%2C mitochondrial;ATP synthase subunit b%2C mitochondrial;ATP synthase%2C H+ transporting%2C mitochondrial F0 complex%2C subunit c-2 isoform X1;ATP synthase%2C H+ transporting%2C mitochondrial F0 complex%2C subunit c-1;ATP synthase subunit d%2C mitochondrial;glyceraldehyde-3-phosphate dehydrogenase;GMP …	#
GO:0007094	mitotic spindle assembly checkpoint	5	5	1.81	0.00614	GO:0007094	hs020_ssa20_74834049_74837615 LOC106577502_ssa18_45079406_45084561 LOC106582108_ssa01_22036342_22039388 LOC106607702_ssa06_52670666_52682056 md2l1_ssa07_9017656_9021090	HSPC020 homolog isoform X1;mitotic spindle assembly checkpoint protein MAD2A;mitotic checkpoint serine/threonine-protein kinase BUB1 beta;mitotic checkpoint serine/threonine-protein kinase BUB1;Mitotic spindle assembly checkpoint protein MAD2A;	#	GO:0009127	purine nucleoside monophosphate biosynth...	61	41	25.36	4e-05	GO:0009127	aldoc_ssa11_92978941_92991092 ampd3_ssa16_10353202_10374605 atp5a1_ssa24_6986873_6997671 atp5f1_ssa15_97992229_97999128 atp5g2_ssa21_51483419_51485798 atp5g3_ssa17_699252_701792 atp5h_ssa06_2790044_2796383 gapdh_ssa02_10344871_10349721 gmps_ssa09_134150006_134164265 LOC100194624_ssa19_62284648_62292289 LOC100194644_ssa11_63339980_63345326 LOC100194645_ssa01_130183392_130187162 LOC100194724_ssa21_…	fructose-bisphosphate aldolase C;adenosine monophosphate deaminase 3;ATP synthase subunit alpha%2C mitochondrial;ATP synthase subunit b%2C mitochondrial;ATP synthase%2C H+ transporting%2C mitochondrial F0 complex%2C subunit c-2 isoform X1;ATP synthase%2C H+ transporting%2C mitochondrial F0 complex%2C subunit c-1;ATP synthase subunit d%2C mitochondrial;glyceraldehyde-3-phosphate dehydrogenase;GMP …	#
GO:0033046	negative regulation of sister chromatid ...	5	5	1.81	0.00614	GO:0033046	hs020_ssa20_74834049_74837615 LOC106577502_ssa18_45079406_45084561 LOC106582108_ssa01_22036342_22039388 LOC106607702_ssa06_52670666_52682056 md2l1_ssa07_9017656_9021090	HSPC020 homolog isoform X1;mitotic spindle assembly checkpoint protein MAD2A;mitotic checkpoint serine/threonine-protein kinase BUB1 beta;mitotic checkpoint serine/threonine-protein kinase BUB1;Mitotic spindle assembly checkpoint protein MAD2A;	#	GO:0009168	purine ribonucleoside monophosphate bios...	61	41	25.36	4e-05	GO:0009168	aldoc_ssa11_92978941_92991092 ampd3_ssa16_10353202_10374605 atp5a1_ssa24_6986873_6997671 atp5f1_ssa15_97992229_97999128 atp5g2_ssa21_51483419_51485798 atp5g3_ssa17_699252_701792 atp5h_ssa06_2790044_2796383 gapdh_ssa02_10344871_10349721 gmps_ssa09_134150006_134164265 LOC100194624_ssa19_62284648_62292289 LOC100194644_ssa11_63339980_63345326 LOC100194645_ssa01_130183392_130187162 LOC100194724_ssa21_…	fructose-bisphosphate aldolase C;adenosine monophosphate deaminase 3;ATP synthase subunit alpha%2C mitochondrial;ATP synthase subunit b%2C mitochondrial;ATP synthase%2C H+ transporting%2C mitochondrial F0 complex%2C subunit c-2 isoform X1;ATP synthase%2C H+ transporting%2C mitochondrial F0 complex%2C subunit c-1;ATP synthase subunit d%2C mitochondrial;glyceraldehyde-3-phosphate dehydrogenase;GMP …	#
GO:0033048	negative regulation of mitotic sister ch...	5	5	1.81	0.00614	GO:0033048	hs020_ssa20_74834049_74837615 LOC106577502_ssa18_45079406_45084561 LOC106582108_ssa01_22036342_22039388 LOC106607702_ssa06_52670666_52682056 md2l1_ssa07_9017656_9021090	HSPC020 homolog isoform X1;mitotic spindle assembly checkpoint protein MAD2A;mitotic checkpoint serine/threonine-protein kinase BUB1 beta;mitotic checkpoint serine/threonine-protein kinase BUB1;Mitotic spindle assembly checkpoint protein MAD2A;	#	GO:0009150	purine ribonucleotide metabolic process	83	52	34.5	7.2e-05	GO:0009150	aldoc_ssa11_92978941_92991092 ampd3_ssa16_10353202_10374605 atp5a1_ssa24_6986873_6997671 atp5f1_ssa15_97992229_97999128 atp5g2_ssa21_51483419_51485798 atp5g3_ssa17_699252_701792 atp5h_ssa06_2790044_2796383 gapdh_ssa02_10344871_10349721 gmps_ssa09_134150006_134164265 LOC100194624_ssa19_62284648_62292289 LOC100194644_ssa11_63339980_63345326 LOC100194645_ssa01_130183392_130187162 LOC100194724_ssa21_…	fructose-bisphosphate aldolase C;adenosine monophosphate deaminase 3;ATP synthase subunit alpha%2C mitochondrial;ATP synthase subunit b%2C mitochondrial;ATP synthase%2C H+ transporting%2C mitochondrial F0 complex%2C subunit c-2 isoform X1;ATP synthase%2C H+ transporting%2C mitochondrial F0 complex%2C subunit c-1;ATP synthase subunit d%2C mitochondrial;glyceraldehyde-3-phosphate dehydrogenase;GMP …	#
GO:0045765	regulation of angiogenesis	5	5	1.81	0.00614	GO:0045765	LOC100380685_ssa14_59987949_60023170 LOC106589786_ssa01_24308798_24317724 LOC106603693_ssa01_4958969_4989636 LOC106604970_ssa01_5196122_5212357 thbs2_ssa28_24723871_24756313	ectonucleotide pyrophosphatase/phosphodiesterase family member 2 isoform X2;vasohibin-1;protein-tyrosine kinase 2-beta;protein-tyrosine kinase 2-beta;thrombospondin-2 isoform X3;	#	GO:0006091	generation of precursor metabolites and ...	87	54	36.17	7.5e-05	GO:0006091	adhx_ssa05_26238925_26250403 aldoc_ssa11_92978941_92991092 dlst_ssa09_22132731_22144656 gapdh_ssa02_10344871_10349721 idh3a_ssa07_52179032_52187849 idhp_ssa16_26306084_26314737 LOC100194624_ssa19_62284648_62292289 LOC100194641_ssa13_69536873_69544193 LOC100194644_ssa11_63339980_63345326 LOC100194645_ssa01_130183392_130187162 LOC100196671_ssa18_69808109_69825265 LOC100196673_ssa04_54714782_5472088…	Alcohol dehydrogenase class-3;fructose-bisphosphate aldolase C;dihydrolipoyllysine-residue succinyltransferase component of 2-oxoglutarate dehydrogenase complex%2C mitochondrial isoform X2;glyceraldehyde-3-phosphate dehydrogenase;isocitrate dehydrogenase [NAD] subunit alpha%2C mitochondrial isoform X2;isocitrate dehydrogenase 2-1;fructose-bisphosphate aldolase A;malate dehydrogenase 2-2%2C NAD;ph…	#
GO:0045839	negative regulation of mitotic nuclear d...	5	5	1.81	0.00614	GO:0045839	hs020_ssa20_74834049_74837615 LOC106577502_ssa18_45079406_45084561 LOC106582108_ssa01_22036342_22039388 LOC106607702_ssa06_52670666_52682056 md2l1_ssa07_9017656_9021090	HSPC020 homolog isoform X1;mitotic spindle assembly checkpoint protein MAD2A;mitotic checkpoint serine/threonine-protein kinase BUB1 beta;mitotic checkpoint serine/threonine-protein kinase BUB1;Mitotic spindle assembly checkpoint protein MAD2A;	#	GO:0009152	purine ribonucleotide biosynthetic proce...	66	43	27.44	8.1e-05	GO:0009152	aldoc_ssa11_92978941_92991092 ampd3_ssa16_10353202_10374605 atp5a1_ssa24_6986873_6997671 atp5f1_ssa15_97992229_97999128 atp5g2_ssa21_51483419_51485798 atp5g3_ssa17_699252_701792 atp5h_ssa06_2790044_2796383 gapdh_ssa02_10344871_10349721 gmps_ssa09_134150006_134164265 LOC100194624_ssa19_62284648_62292289 LOC100194644_ssa11_63339980_63345326 LOC100194645_ssa01_130183392_130187162 LOC100194724_ssa21_…	fructose-bisphosphate aldolase C;adenosine monophosphate deaminase 3;ATP synthase subunit alpha%2C mitochondrial;ATP synthase subunit b%2C mitochondrial;ATP synthase%2C H+ transporting%2C mitochondrial F0 complex%2C subunit c-2 isoform X1;ATP synthase%2C H+ transporting%2C mitochondrial F0 complex%2C subunit c-1;ATP synthase subunit d%2C mitochondrial;glyceraldehyde-3-phosphate dehydrogenase;GMP …	#
GO:0045841	negative regulation of mitotic metaphase...	5	5	1.81	0.00614	GO:0045841	hs020_ssa20_74834049_74837615 LOC106577502_ssa18_45079406_45084561 LOC106582108_ssa01_22036342_22039388 LOC106607702_ssa06_52670666_52682056 md2l1_ssa07_9017656_9021090	HSPC020 homolog isoform X1;mitotic spindle assembly checkpoint protein MAD2A;mitotic checkpoint serine/threonine-protein kinase BUB1 beta;mitotic checkpoint serine/threonine-protein kinase BUB1;Mitotic spindle assembly checkpoint protein MAD2A;	#	GO:0015980	energy derivation by oxidation of organi...	55	37	22.86	9.3e-05	GO:0015980	dlst_ssa09_22132731_22144656 idh3a_ssa07_52179032_52187849 idhp_ssa16_26306084_26314737 LOC100194641_ssa13_69536873_69544193 LOC100196673_ssa04_54714782_54720889 LOC106564857_ssa12_26395158_26406283 LOC106566856_ssa13_25837248_25841794 LOC106567023_ssa13_33812501_33827833 LOC106567176_ssa13_39948440_39960277 LOC106568198_ssa13_87157161_87157897 LOC106569582_ssa14_40107908_40124126 LOC106570380_ss…	dihydrolipoyllysine-residue succinyltransferase component of 2-oxoglutarate dehydrogenase complex%2C mitochondrial isoform X2;isocitrate dehydrogenase [NAD] subunit alpha%2C mitochondrial isoform X2;isocitrate dehydrogenase 2-1;malate dehydrogenase 2-2%2C NAD;malate dehydrogenase 2-1%2C NAD;malate dehydrogenase%2C cytoplasmic isoform X2;succinate dehydrogenase [ubiquinone] iron-sulfur subunit%2C …	#
GO:0051784	negative regulation of nuclear division	5	5	1.81	0.00614	GO:0051784	hs020_ssa20_74834049_74837615 LOC106577502_ssa18_45079406_45084561 LOC106582108_ssa01_22036342_22039388 LOC106607702_ssa06_52670666_52682056 md2l1_ssa07_9017656_9021090	HSPC020 homolog isoform X1;mitotic spindle assembly checkpoint protein MAD2A;mitotic checkpoint serine/threonine-protein kinase BUB1 beta;mitotic checkpoint serine/threonine-protein kinase BUB1;Mitotic spindle assembly checkpoint protein MAD2A;	#	GO:0002376	immune system process	82	51	34.09	0.00011	GO:0002376	c9_ssa13_93737897_93749625 ccl25_ssa16_39580115_39582823 cd59_ssa11_9886425_9890335 cxl10_ssa11_50144427_50145681 dhx58_ssa03_60287926_60293602 ef2_ssa23_32462734_32478806 LOC100136541_ssa24_15680533_15681564 LOC100136558_ssa16_64447882_64461741 LOC100302030_ssa25_43582360_43588497 LOC106562059_ssa11_14871417_14947700 LOC106563358_ssa11_71597208_71598608 LOC106564720_ssa12_19630840_19632724 LOC10…	complement component C9;C-C motif chemokine 25 precursor;CD59 glycoprotein;C-X-C motif chemokine 10 isoform X1;probable ATP-dependent RNA helicase DHX58;elongation factor 2 isoform X1;ISG15 protein;signal transducer and activator of transcription 1 alpha isoform X2;TLR8 precursor;piezo-type mechanosensitive ion channel component 1 isoform X2;C-C motif chemokine 19;C-X-C motif chemokine 11;tumor n…	#
GO:0051985	negative regulation of chromosome segreg...	5	5	1.81	0.00614	GO:0051985	hs020_ssa20_74834049_74837615 LOC106577502_ssa18_45079406_45084561 LOC106582108_ssa01_22036342_22039388 LOC106607702_ssa06_52670666_52682056 md2l1_ssa07_9017656_9021090	HSPC020 homolog isoform X1;mitotic spindle assembly checkpoint protein MAD2A;mitotic checkpoint serine/threonine-protein kinase BUB1 beta;mitotic checkpoint serine/threonine-protein kinase BUB1;Mitotic spindle assembly checkpoint protein MAD2A;	#	GO:0010467	gene expression	788	372	327.57	0.00014	GO:0010467	aars_ssa10_79135480_79157353 atf4_ssa03_54381427_54384379 batf3_ssa06_59618097_59619481 cars_ssa26_36179415_36189399 cd59_ssa11_9886425_9890335 cebpb_ssa13_40482787_40484397 cebpd_ssa03_30656472_30658083 cr3l2_ssa07_35380514_35406989 creb3l4_ssa02_21490708_21495331 dcps_ssa04_66062121_66070068 ei2bg_ssa03_22514159_22561749 eif3a_ssa01_49345484_49361889 eif3g_ssa03_67187671_67195214 eif3i_ssa27_38…	Alanyl-tRNA synthetase%2C cytoplasmic;Cyclic AMP-dependent transcription factor ATF-4;basic leucine zipper transcriptional factor ATF 3;cysteine--tRNA ligase%2C cytoplasmic;CD59 glycoprotein;CCAAT/enhancer-binding protein beta;CCAAT/enhancer-binding protein delta;cAMP-responsive element-binding protein 3 protein 2;cyclic AMP-responsive element-binding protein 3 protein 4 isoform X2;m7GpppX diphos…	#
GO:0071173	spindle assembly checkpoint	5	5	1.81	0.00614	GO:0071173	hs020_ssa20_74834049_74837615 LOC106577502_ssa18_45079406_45084561 LOC106582108_ssa01_22036342_22039388 LOC106607702_ssa06_52670666_52682056 md2l1_ssa07_9017656_9021090	HSPC020 homolog isoform X1;mitotic spindle assembly checkpoint protein MAD2A;mitotic checkpoint serine/threonine-protein kinase BUB1 beta;mitotic checkpoint serine/threonine-protein kinase BUB1;Mitotic spindle assembly checkpoint protein MAD2A;	#	GO:0050817	coagulation	19	16	7.9	0.00017	GO:0050817	antithrombin_ssa16_45082298_45092822 anx11_ssa18_29057096_29082672 f2r_ssa01_135337320_135340733 LOC106561958_ssa11_9829741_9837789 LOC106563034_ssa11_57914944_57917711 LOC106578169_ssa18_68947747_68953453 LOC106578170_ssa18_68966671_68974729 LOC106581936_ssa21_21866649_21884439 LOC106585044_ssa24_14206138_14222226 LOC106599203_ssa03_15966269_15969440 LOC106602564_ssa04_16886375_16892252 LOC10660…	antithrombin protein precursor;annexin A11 isoform X1;proteinase-activated receptor 1;prothrombin;proteinase-activated receptor 1;fibrinogen alpha chain;fibrinogen beta chain;coagulation factor V isoform X1;proteinase-activated receptor 1;tissue factor isoform X1;fibrinogen gamma chain;coagulation factor VIII;coagulation factor X;proteinase-activated receptor 4;coagulation factor VIII isoform X2;…	#
GO:0071174	mitotic spindle checkpoint	5	5	1.81	0.00614	GO:0071174	hs020_ssa20_74834049_74837615 LOC106577502_ssa18_45079406_45084561 LOC106582108_ssa01_22036342_22039388 LOC106607702_ssa06_52670666_52682056 md2l1_ssa07_9017656_9021090	HSPC020 homolog isoform X1;mitotic spindle assembly checkpoint protein MAD2A;mitotic checkpoint serine/threonine-protein kinase BUB1 beta;mitotic checkpoint serine/threonine-protein kinase BUB1;Mitotic spindle assembly checkpoint protein MAD2A;	#	GO:0006164	purine nucleotide biosynthetic process	68	43	28.27	0.00022	GO:0006164	aldoc_ssa11_92978941_92991092 ampd3_ssa16_10353202_10374605 atp5a1_ssa24_6986873_6997671 atp5f1_ssa15_97992229_97999128 atp5g2_ssa21_51483419_51485798 atp5g3_ssa17_699252_701792 atp5h_ssa06_2790044_2796383 gapdh_ssa02_10344871_10349721 gmps_ssa09_134150006_134164265 LOC100194624_ssa19_62284648_62292289 LOC100194644_ssa11_63339980_63345326 LOC100194645_ssa01_130183392_130187162 LOC100194724_ssa21_…	fructose-bisphosphate aldolase C;adenosine monophosphate deaminase 3;ATP synthase subunit alpha%2C mitochondrial;ATP synthase subunit b%2C mitochondrial;ATP synthase%2C H+ transporting%2C mitochondrial F0 complex%2C subunit c-2 isoform X1;ATP synthase%2C H+ transporting%2C mitochondrial F0 complex%2C subunit c-1;ATP synthase subunit d%2C mitochondrial;glyceraldehyde-3-phosphate dehydrogenase;GMP …	#
GO:1902100	negative regulation of metaphase/anaphas...	5	5	1.81	0.00614	GO:1902100	hs020_ssa20_74834049_74837615 LOC106577502_ssa18_45079406_45084561 LOC106582108_ssa01_22036342_22039388 LOC106607702_ssa06_52670666_52682056 md2l1_ssa07_9017656_9021090	HSPC020 homolog isoform X1;mitotic spindle assembly checkpoint protein MAD2A;mitotic checkpoint serine/threonine-protein kinase BUB1 beta;mitotic checkpoint serine/threonine-protein kinase BUB1;Mitotic spindle assembly checkpoint protein MAD2A;	#	GO:0006163	purine nucleotide metabolic process	88	53	36.58	0.00027	GO:0006163	aldoc_ssa11_92978941_92991092 ampd3_ssa16_10353202_10374605 atp5a1_ssa24_6986873_6997671 atp5f1_ssa15_97992229_97999128 atp5g2_ssa21_51483419_51485798 atp5g3_ssa17_699252_701792 atp5h_ssa06_2790044_2796383 gapdh_ssa02_10344871_10349721 gmpr_ssa27_24563186_24576477 gmps_ssa09_134150006_134164265 LOC100194624_ssa19_62284648_62292289 LOC100194644_ssa11_63339980_63345326 LOC100194645_ssa01_130183392_…	fructose-bisphosphate aldolase C;adenosine monophosphate deaminase 3;ATP synthase subunit alpha%2C mitochondrial;ATP synthase subunit b%2C mitochondrial;ATP synthase%2C H+ transporting%2C mitochondrial F0 complex%2C subunit c-2 isoform X1;ATP synthase%2C H+ transporting%2C mitochondrial F0 complex%2C subunit c-1;ATP synthase subunit d%2C mitochondrial;glyceraldehyde-3-phosphate dehydrogenase;guan…	#
GO:1905819	negative regulation of chromosome separa...	5	5	1.81	0.00614	GO:1905819	hs020_ssa20_74834049_74837615 LOC106577502_ssa18_45079406_45084561 LOC106582108_ssa01_22036342_22039388 LOC106607702_ssa06_52670666_52682056 md2l1_ssa07_9017656_9021090	HSPC020 homolog isoform X1;mitotic spindle assembly checkpoint protein MAD2A;mitotic checkpoint serine/threonine-protein kinase BUB1 beta;mitotic checkpoint serine/threonine-protein kinase BUB1;Mitotic spindle assembly checkpoint protein MAD2A;	#	GO:0006807	nitrogen compound metabolic process	1391	627	578.24	0.00027	GO:0006807	aars_ssa10_79135480_79157353 acy1_ssa12_44302460_44317936 adprh_ssa25_17896595_17901269 alas2_ssa15_69176562_69190483 aldoc_ssa11_92978941_92991092 ampd3_ssa16_10353202_10374605 antithrombin_ssa16_45082298_45092822 apoa1_ssa09_104952166_104954442 apol3_ssa06_25274489_25280710 arg2_ssa01_3292531_3304688 atf4_ssa03_54381427_54384379 atp5a1_ssa24_6986873_6997671 atp5f1_ssa15_97992229_97999128 atp5g2…	Alanyl-tRNA synthetase%2C cytoplasmic;aminoacylase-1 isoform X1;ADP-ribosylarginine hydrolase;5-aminolevulinate synthase%2C erythroid-specific%2C mitochondrial isoform X2;fructose-bisphosphate aldolase C;adenosine monophosphate deaminase 3;antithrombin protein precursor;Apolipoprotein A-I precursor;apolipoprotein-L3 isoform X2;arginase-2%2C mitochondrial;Cyclic AMP-dependent transcription factor …	#
GO:2000816	negative regulation of mitotic sister ch...	5	5	1.81	0.00614	GO:2000816	hs020_ssa20_74834049_74837615 LOC106577502_ssa18_45079406_45084561 LOC106582108_ssa01_22036342_22039388 LOC106607702_ssa06_52670666_52682056 md2l1_ssa07_9017656_9021090	HSPC020 homolog isoform X1;mitotic spindle assembly checkpoint protein MAD2A;mitotic checkpoint serine/threonine-protein kinase BUB1 beta;mitotic checkpoint serine/threonine-protein kinase BUB1;Mitotic spindle assembly checkpoint protein MAD2A;	#	GO:0034641	cellular nitrogen compound metabolic pro...	1024	471	425.68	0.00031	GO:0034641	aars_ssa10_79135480_79157353 alas2_ssa15_69176562_69190483 aldoc_ssa11_92978941_92991092 ampd3_ssa16_10353202_10374605 arg2_ssa01_3292531_3304688 atf4_ssa03_54381427_54384379 atp5a1_ssa24_6986873_6997671 atp5f1_ssa15_97992229_97999128 atp5g2_ssa21_51483419_51485798 atp5g3_ssa17_699252_701792 atp5h_ssa06_2790044_2796383 babam1_ssa10_47579854_47588229 batf3_ssa06_59618097_59619481 blvra_ssa14_25584…	Alanyl-tRNA synthetase%2C cytoplasmic;5-aminolevulinate synthase%2C erythroid-specific%2C mitochondrial isoform X2;fructose-bisphosphate aldolase C;adenosine monophosphate deaminase 3;arginase-2%2C mitochondrial;Cyclic AMP-dependent transcription factor ATF-4;ATP synthase subunit alpha%2C mitochondrial;ATP synthase subunit b%2C mitochondrial;ATP synthase%2C H+ transporting%2C mitochondrial F0 com…	#
GO:2001251	negative regulation of chromosome organi...	5	5	1.81	0.00614	GO:2001251	hs020_ssa20_74834049_74837615 LOC106577502_ssa18_45079406_45084561 LOC106582108_ssa01_22036342_22039388 LOC106607702_ssa06_52670666_52682056 md2l1_ssa07_9017656_9021090	HSPC020 homolog isoform X1;mitotic spindle assembly checkpoint protein MAD2A;mitotic checkpoint serine/threonine-protein kinase BUB1 beta;mitotic checkpoint serine/threonine-protein kinase BUB1;Mitotic spindle assembly checkpoint protein MAD2A;	#	GO:0007596	blood coagulation	18	15	7.48	0.00034	GO:0007596	antithrombin_ssa16_45082298_45092822 f2r_ssa01_135337320_135340733 LOC106561958_ssa11_9829741_9837789 LOC106563034_ssa11_57914944_57917711 LOC106578169_ssa18_68947747_68953453 LOC106578170_ssa18_68966671_68974729 LOC106581936_ssa21_21866649_21884439 LOC106585044_ssa24_14206138_14222226 LOC106599203_ssa03_15966269_15969440 LOC106602564_ssa04_16886375_16892252 LOC106604360_ssa05_16171883_16194655 L…	antithrombin protein precursor;proteinase-activated receptor 1;prothrombin;proteinase-activated receptor 1;fibrinogen alpha chain;fibrinogen beta chain;coagulation factor V isoform X1;proteinase-activated receptor 1;tissue factor isoform X1;fibrinogen gamma chain;coagulation factor VIII;coagulation factor X;proteinase-activated receptor 4;coagulation factor VIII isoform X2;Proteinase-activated re…	#
GO:0045930	negative regulation of mitotic cell cycl...	12	9	4.34	0.00708	GO:0045930	hs020_ssa20_74834049_74837615 LOC106577502_ssa18_45079406_45084561 LOC106582108_ssa01_22036342_22039388 LOC106583830_ssa02_33355244_33364520 LOC106600827_ssa03_57672629_57677157 LOC106605052_ssa05_47459995_47471116 LOC106607495_ssa06_40456493_40460711 LOC106607702_ssa06_52670666_52682056 md2l1_ssa07_9017656_9021090	HSPC020 homolog isoform X1;mitotic spindle assembly checkpoint protein MAD2A;mitotic checkpoint serine/threonine-protein kinase BUB1 beta;dual specificity protein kinase Ttk isoform X1;uncharacterized protein LOC106600827 isoform X2;dual specificity protein kinase Ttk isoform X5;uncharacterized protein LOC106607495 isoform X2;mitotic checkpoint serine/threonine-protein kinase BUB1;Mitotic spindle…	#	GO:0007599	hemostasis	18	15	7.48	0.00034	GO:0007599	antithrombin_ssa16_45082298_45092822 f2r_ssa01_135337320_135340733 LOC106561958_ssa11_9829741_9837789 LOC106563034_ssa11_57914944_57917711 LOC106578169_ssa18_68947747_68953453 LOC106578170_ssa18_68966671_68974729 LOC106581936_ssa21_21866649_21884439 LOC106585044_ssa24_14206138_14222226 LOC106599203_ssa03_15966269_15969440 LOC106602564_ssa04_16886375_16892252 LOC106604360_ssa05_16171883_16194655 L…	antithrombin protein precursor;proteinase-activated receptor 1;prothrombin;proteinase-activated receptor 1;fibrinogen alpha chain;fibrinogen beta chain;coagulation factor V isoform X1;proteinase-activated receptor 1;tissue factor isoform X1;fibrinogen gamma chain;coagulation factor VIII;coagulation factor X;proteinase-activated receptor 4;coagulation factor VIII isoform X2;Proteinase-activated re…	#
GO:0016049	cell growth	16	11	5.79	0.00806	GO:0016049	cef10_ssa23_10654367_10657328 cyr61_ssa10_40663062_40666049 htra1_ssa28_5071285_5096360 LOC100194498_ssa02_46152937_46165542 LOC106571301_ssa15_30485866_30488226 LOC106578991_ssa19_47372528_47409960 LOC106581666_ssa21_6131039_6228916 LOC106584161_ssa02_34956733_34990309 LOC106587348_ssa02_47364050_47370186 LOC106601300_ssa01_31916158_32035354 LOC106605021_ssa05_45850609_45881799	CEF-10 precursor;protein CYR61;serine protease HTRA1 isoform X1;insulin growth factor binding protein 4 precursor;connective tissue growth factor;serine protease HTRA1B isoform X2;collagen alpha-3(VI) chain isoform X4;transforming growth factor beta-2;protein CYR61;cysteine-rich motor neuron 1 protein isoform X2;transforming growth factor beta-2;	#	GO:0050878	regulation of body fluid levels	18	15	7.48	0.00034	GO:0050878	antithrombin_ssa16_45082298_45092822 f2r_ssa01_135337320_135340733 LOC106561958_ssa11_9829741_9837789 LOC106563034_ssa11_57914944_57917711 LOC106578169_ssa18_68947747_68953453 LOC106578170_ssa18_68966671_68974729 LOC106581936_ssa21_21866649_21884439 LOC106585044_ssa24_14206138_14222226 LOC106599203_ssa03_15966269_15969440 LOC106602564_ssa04_16886375_16892252 LOC106604360_ssa05_16171883_16194655 L…	antithrombin protein precursor;proteinase-activated receptor 1;prothrombin;proteinase-activated receptor 1;fibrinogen alpha chain;fibrinogen beta chain;coagulation factor V isoform X1;proteinase-activated receptor 1;tissue factor isoform X1;fibrinogen gamma chain;coagulation factor VIII;coagulation factor X;proteinase-activated receptor 4;coagulation factor VIII isoform X2;Proteinase-activated re…	#
GO:0000910	cytokinesis	18	12	6.51	0.00814	GO:0000910	ect2_ssa10_26352192_26381608 kif23_ssa10_114765025_114816243 LOC106561604_ssa10_105304871_105311384 LOC106561782_ssa10_112835849_112848944 LOC106561842_ssa10_114818763_114819802 LOC106562699_ssa11_39880215_39893847 LOC106563511_ssa01_117524820_117538636 LOC106573105_ssa16_6314808_6323878 LOC106586174_ssa25_12134450_12267000 LOC106587689_ssa26_33858459_33873084 LOC106587814_ssa26_37844819_37848779…	protein ECT2 isoform X2;kinesin protein KIF23 isoform X1;aurora kinase B;protein regulator of cytokinesis 1 isoform X3;kinesin protein KIF23;kinesin protein KIF23;protein regulator of cytokinesis 1 isoform X2;aurora kinase B;plakophilin-4 isoform X5;protein regulator of cytokinesis 1;protein regulator of cytokinesis 1 isoform X3;nucleolar and spindle-associated protein 1 isoform X1;	#	GO:0072522	purine-containing compound biosynthetic ...	71	44	29.51	0.00037	GO:0072522	aldoc_ssa11_92978941_92991092 ampd3_ssa16_10353202_10374605 atp5a1_ssa24_6986873_6997671 atp5f1_ssa15_97992229_97999128 atp5g2_ssa21_51483419_51485798 atp5g3_ssa17_699252_701792 atp5h_ssa06_2790044_2796383 gapdh_ssa02_10344871_10349721 gmps_ssa09_134150006_134164265 hprt1_ssa09_75921334_75945305 LOC100194624_ssa19_62284648_62292289 LOC100194644_ssa11_63339980_63345326 LOC100194645_ssa01_130183392…	fructose-bisphosphate aldolase C;adenosine monophosphate deaminase 3;ATP synthase subunit alpha%2C mitochondrial;ATP synthase subunit b%2C mitochondrial;ATP synthase%2C H+ transporting%2C mitochondrial F0 complex%2C subunit c-2 isoform X1;ATP synthase%2C H+ transporting%2C mitochondrial F0 complex%2C subunit c-1;ATP synthase subunit d%2C mitochondrial;glyceraldehyde-3-phosphate dehydrogenase;GMP …	#
GO:0009617	response to bacterium	7	6	2.53	0.01072	GO:0009617	hmgb2_ssa08_11740364_11742577 LOC106567640_ssa13_62851362_62852296 LOC106583351_ssa02_30853323_30858564 LOC106602389_ssa04_11114683_11117002 LOC106604777_ssa05_34782718_34786164 LOC106608430_ssa07_1182339_1211964	high-mobility group box 2;histone H2A;triosephosphate isomerase B;high mobility group protein B2 isoform X1;toll receptor 6;toll receptor 2;	#	GO:0071704	organic substance metabolic process	1649	733	685.49	0.00043	GO:0071704	aars_ssa10_79135480_79157353 acss1_ssa18_11943533_11961838 acy1_ssa12_44302460_44317936 adhx_ssa05_26238925_26250403 adprh_ssa25_17896595_17901269 alas2_ssa15_69176562_69190483 aldoc_ssa11_92978941_92991092 alox5ap_ssa11_86097776_86106214 ampd3_ssa16_10353202_10374605 antithrombin_ssa16_45082298_45092822 apoa1_ssa09_104952166_104954442 apol3_ssa06_25274489_25280710 arg2_ssa01_3292531_3304688 atf4…	Alanyl-tRNA synthetase%2C cytoplasmic;acetyl-coenzyme A synthetase 2%2C mitochondrial;aminoacylase-1 isoform X1;Alcohol dehydrogenase class-3;ADP-ribosylarginine hydrolase;5-aminolevulinate synthase%2C erythroid-specific%2C mitochondrial isoform X2;fructose-bisphosphate aldolase C;arachidonate 5-lipoxygenase-activating protein isoform X1;adenosine monophosphate deaminase 3;antithrombin protein pr…	#
GO:0042445	hormone metabolic process	7	6	2.53	0.01072	GO:0042445	dio1_ssa10_11133073_11135664 LOC106578148_ssa18_68019927_68044739 LOC106580666_ssa20_42713964_42792753 LOC106588007_ssa26_43387479_43396986 LOC106599325_ssa03_24923678_24926392 LOC106612419_ssa09_95695577_95778161	type I iodothyronine deiodinase;cytochrome P450 26B1;endothelin-converting enzyme 2 isoform X2;corticosteroid 11-beta-dehydrogenase isozyme 2;retinol dehydrogenase 10-B;endothelin-converting enzyme 2 isoform X2;	#	GO:0072521	purine-containing compound metabolic pro...	92	54	38.24	0.00059	GO:0072521	aldoc_ssa11_92978941_92991092 ampd3_ssa16_10353202_10374605 atp5a1_ssa24_6986873_6997671 atp5f1_ssa15_97992229_97999128 atp5g2_ssa21_51483419_51485798 atp5g3_ssa17_699252_701792 atp5h_ssa06_2790044_2796383 gapdh_ssa02_10344871_10349721 gmpr_ssa27_24563186_24576477 gmps_ssa09_134150006_134164265 hprt1_ssa09_75921334_75945305 LOC100194624_ssa19_62284648_62292289 LOC100194644_ssa11_63339980_63345326…	fructose-bisphosphate aldolase C;adenosine monophosphate deaminase 3;ATP synthase subunit alpha%2C mitochondrial;ATP synthase subunit b%2C mitochondrial;ATP synthase%2C H+ transporting%2C mitochondrial F0 complex%2C subunit c-2 isoform X1;ATP synthase%2C H+ transporting%2C mitochondrial F0 complex%2C subunit c-1;ATP synthase subunit d%2C mitochondrial;glyceraldehyde-3-phosphate dehydrogenase;guan…	#
GO:0006928	movement of cell or subcellular componen...	94	45	33.99	0.01183	GO:0006928	cd55_ssa22_21877302_21889508 cxcl12_ssa18_3719996_3758289 cxl14_ssa09_71325820_71330164 elmo1_ssa27_31100710_31263530 hmcn2_ssa24_22012330_22074147 itgav_ssa21_53794136_53858372 kif15_ssa09_24615765_24637640 kif23_ssa10_114765025_114816243 lama2_ssa06_55737646_55879479 LOC100196502_ssa05_13962369_14016628 LOC100380685_ssa14_59987949_60023170 LOC106561595_ssa10_105027982_105099942 LOC106561842_ssa…	complement decay-accelerating factor isoform X4;stromal cell-derived factor 1;C-X-C motif chemokine 14 precursor;engulfment and cell motility protein 1 isoform X4;hemicentin-2 isoform X1;integrin alpha-V;kinesin protein KIF15;kinesin protein KIF23 isoform X1;laminin subunit alpha-2;cytoplasmic FMR1-interacting protein 2 isoform X3;ectonucleotide pyrophosphatase/phosphodiesterase family member 2 i…	#	GO:0070887	cellular response to chemical stimulus	84	50	34.92	0.00059	GO:0070887	ccl25_ssa16_39580115_39582823 cr3l2_ssa07_35380514_35406989 creb3l4_ssa02_21490708_21495331 crip1_ssa01_39648346_39659389 cxl10_ssa11_50144427_50145681 ef2_ssa23_32462734_32478806 LOC100136541_ssa24_15680533_15681564 LOC100136558_ssa16_64447882_64461741 LOC106562315_ssa11_24165856_24180894 LOC106563358_ssa11_71597208_71598608 LOC106564720_ssa12_19630840_19632724 LOC106565855_ssa01_122209794_12221…	C-C motif chemokine 25 precursor;cAMP-responsive element-binding protein 3 protein 2;cyclic AMP-responsive element-binding protein 3 protein 4 isoform X2;cysteine-rich protein 1;C-X-C motif chemokine 10 isoform X1;elongation factor 2 isoform X1;ISG15 protein;signal transducer and activator of transcription 1 alpha isoform X2;sal protein 1;C-C motif chemokine 19;C-X-C motif chemokine 11;C-C motif …	#
GO:0010817	regulation of hormone levels	9	7	3.25	0.01352	GO:0010817	dio1_ssa10_11133073_11135664 LOC106573096_ssa16_5671009_5741578 LOC106578148_ssa18_68019927_68044739 LOC106580666_ssa20_42713964_42792753 LOC106588007_ssa26_43387479_43396986 LOC106599325_ssa03_24923678_24926392 LOC106612419_ssa09_95695577_95778161	type I iodothyronine deiodinase;anoctamin-1 isoform X1;cytochrome P450 26B1;endothelin-converting enzyme 2 isoform X2;corticosteroid 11-beta-dehydrogenase isozyme 2;retinol dehydrogenase 10-B;endothelin-converting enzyme 2 isoform X2;	#	GO:0045087	innate immune response	19	15	7.9	0.00101	GO:0045087	dhx58_ssa03_60287926_60293602 ef2_ssa23_32462734_32478806 LOC100136541_ssa24_15680533_15681564 LOC100136558_ssa16_64447882_64461741 LOC100302030_ssa25_43582360_43588497 LOC106571223_ssa15_24839458_24842312 LOC106588771_ssa27_23069463_23093234 LOC106600975_ssa01_34230722_34246311 LOC106607291_ssa06_37848177_37853413 LOC106607599_ssa06_48395481_48398516 LOC106609294_ssa07_39209060_39216966 LOC10660…	probable ATP-dependent RNA helicase DHX58;elongation factor 2 isoform X1;ISG15 protein;signal transducer and activator of transcription 1 alpha isoform X2;TLR8 precursor;proteasome subunit alpha type-6;proto-oncogene tyrosine-protein kinase Yrk isoform X1;TNF receptor-associated factor 3;probable ATP-dependent RNA helicase DHX58;proteasome subunit alpha type-6;suppressor of cytokine signaling 2;b…	#
GO:0033044	regulation of chromosome organization	9	7	3.25	0.01352	GO:0033044	anapc10_ssa18_69530991_69542702 hs020_ssa20_74834049_74837615 LOC106577502_ssa18_45079406_45084561 LOC106582108_ssa01_22036342_22039388 LOC106607702_ssa06_52670666_52682056 LOC106611045_ssa09_22605486_22624097 md2l1_ssa07_9017656_9021090	anaphase-promoting complex subunit 10;HSPC020 homolog isoform X1;mitotic spindle assembly checkpoint protein MAD2A;mitotic checkpoint serine/threonine-protein kinase BUB1 beta;mitotic checkpoint serine/threonine-protein kinase BUB1;jun dimerization protein 2;Mitotic spindle assembly checkpoint protein MAD2A;	#	GO:0008152	metabolic process	1726	761	717.5	0.00112	GO:0008152	aars_ssa10_79135480_79157353 acss1_ssa18_11943533_11961838 acy1_ssa12_44302460_44317936 adhx_ssa05_26238925_26250403 adprh_ssa25_17896595_17901269 alas2_ssa15_69176562_69190483 aldoc_ssa11_92978941_92991092 alox5ap_ssa11_86097776_86106214 ampd3_ssa16_10353202_10374605 antithrombin_ssa16_45082298_45092822 apoa1_ssa09_104952166_104954442 apol3_ssa06_25274489_25280710 arg2_ssa01_3292531_3304688 atf4…	Alanyl-tRNA synthetase%2C cytoplasmic;acetyl-coenzyme A synthetase 2%2C mitochondrial;aminoacylase-1 isoform X1;Alcohol dehydrogenase class-3;ADP-ribosylarginine hydrolase;5-aminolevulinate synthase%2C erythroid-specific%2C mitochondrial isoform X2;fructose-bisphosphate aldolase C;arachidonate 5-lipoxygenase-activating protein isoform X1;adenosine monophosphate deaminase 3;antithrombin protein pr…	#
GO:0065004	protein-DNA complex assembly	21	13	7.59	0.01422	GO:0065004	cabin1_ssa24_20536582_20612855 cenph_ssa20_29199104_29202894 cenpn_ssa26_23877923_23881415 LOC106562296_ssa11_22643851_22647299 LOC106565554_ssa12_57757625_57758799 LOC106571497_ssa15_38341350_38343216 LOC106576681_ssa18_13466479_13472648 LOC106578255_ssa19_656201_657621 LOC106582993_ssa22_22136700_22142247 LOC106606518_ssa06_12386617_12388075 LOC106607939_ssa06_63146332_63149406 LOC106611350_ssa…	calcineurin-binding protein cabin-1 isoform X1;centromere protein H;centromere protein N;centromere protein N-B;histone H1x;centromere protein W;core histone macro-H2A.2;histone H1.0-B;heterochromatin protein 1-binding protein 3;centromere protein X;centromere protein W isoform X1;centromere protein O;centromere protein I isoform X2;	#	GO:1901137	carbohydrate derivative biosynthetic pro...	128	70	53.21	0.00155	GO:1901137	aldoc_ssa11_92978941_92991092 ampd3_ssa16_10353202_10374605 atp5a1_ssa24_6986873_6997671 atp5f1_ssa15_97992229_97999128 atp5g2_ssa21_51483419_51485798 atp5g3_ssa17_699252_701792 atp5h_ssa06_2790044_2796383 gapdh_ssa02_10344871_10349721 gfpt1_ssa20_23913901_23934047 gmds_ssa10_37563146_37777455 gmps_ssa09_134150006_134164265 hprt1_ssa09_75921334_75945305 LOC100194624_ssa19_62284648_62292289 LOC100…	fructose-bisphosphate aldolase C;adenosine monophosphate deaminase 3;ATP synthase subunit alpha%2C mitochondrial;ATP synthase subunit b%2C mitochondrial;ATP synthase%2C H+ transporting%2C mitochondrial F0 complex%2C subunit c-2 isoform X1;ATP synthase%2C H+ transporting%2C mitochondrial F0 complex%2C subunit c-1;ATP synthase subunit d%2C mitochondrial;glyceraldehyde-3-phosphate dehydrogenase;gluc…	#
GO:0007018	microtubule-based movement	34	19	12.29	0.01435	GO:0007018	kif15_ssa09_24615765_24637640 kif23_ssa10_114765025_114816243 LOC106561595_ssa10_105027982_105099942 LOC106561842_ssa10_114818763_114819802 LOC106562699_ssa11_39880215_39893847 LOC106563510_ssa11_75191858_75213076 LOC106569084_ssa14_22764063_22783601 LOC106574164_ssa16_54205296_54233079 LOC106577137_ssa18_22501327_22509225 LOC106578804_ssa19_36798271_36814391 LOC106578831_ssa19_38506231_38521807 …	kinesin protein KIF15;kinesin protein KIF23 isoform X1;kinesin protein KIF21A isoform X5;kinesin protein KIF23;kinesin protein KIF23;chromosome-associated kinesin KIF4;kinesin protein KIF2C isoform X2;kinesin protein KIF14 isoform X4;kinesin protein KIF11-B;kinesin protein KIF20B;kinesin protein KIF20B;centromere-associated protein E;carboxy-terminal kinesin 2;kinesin protein KIF20A;kinesin prote…	#	GO:0009117	nucleotide metabolic process	126	69	52.38	0.00159	GO:0009117	aldoc_ssa11_92978941_92991092 ampd3_ssa16_10353202_10374605 atp5a1_ssa24_6986873_6997671 atp5f1_ssa15_97992229_97999128 atp5g2_ssa21_51483419_51485798 atp5g3_ssa17_699252_701792 atp5h_ssa06_2790044_2796383 cn37_ssa06_38120783_38126472 g6pd_ssa13_21317435_21328704 gapdh_ssa02_10344871_10349721 gmpr_ssa27_24563186_24576477 gmps_ssa09_134150006_134164265 LOC100194624_ssa19_62284648_62292289 LOC10019…	fructose-bisphosphate aldolase C;adenosine monophosphate deaminase 3;ATP synthase subunit alpha%2C mitochondrial;ATP synthase subunit b%2C mitochondrial;ATP synthase%2C H+ transporting%2C mitochondrial F0 complex%2C subunit c-2 isoform X1;ATP synthase%2C H+ transporting%2C mitochondrial F0 complex%2C subunit c-1;ATP synthase subunit d%2C mitochondrial;2%2C3-cyclic-nucleotide 3-phosphodiesterase;G…	#
[truncated: 22 more rows]
